# Supplementary material for: catena-Poly[[aqua­bis­(3-chloro­benzoato-κ2 O,O′)cadmium]-μ-N,N-di­ethyl­nico­tin­amide-κ2 N 1:O]
Source: Acta Crystallogr Sect E Struct Rep Online. 2013 Jul 20;69(Pt 8):m466–7. doi: 10.1107/S160053681301965X (PMC3793697; doi:10.1107/S160053681301965X)
Supplement: Supplementary file 1 [file e-69-0m466-sup1.cif]

##############################################################################
#                                                                            #
# This CIF contains the data in a paper accepted for publication in          #
# Acta Crystallographica Section E. It conforms to the requirements of       #
# Notes for Authors for Acta Crystallographica Section E, and has been       #
# peer reviewed under the auspices of the IUCr Commission on Journals.       #
#                                                                            #
# Full details of the Crystallographic Information File format               #
# are given in the paper "The Crystallographic Information File (CIF):       #
# a New Standard Archive File for Crystallography" by S. R. Hall, F. H.      #
# Allen and I. D. Brown [Acta Cryst. (1991), A47, 655-685].                  #
#                                                                            #
# The current version of the core CIF dictionary is obtainable from          #
# ftp://ftp.iucr.org/pub/cif_core.dic.                                       #
#                                                                            #
# Software is freely available for graphical display of the structure(s)     #
# in this CIF. For information consult the CIF software page                 #
# http://www.iucr.org/resources/cif/software.                                #
#                                                                            #
# This file may be used for bona fide research purposes within the           #
# scientific community so long as proper attribution is given to the journal # 
# article from which it was obtained.                                        #
#                                                                            #
##############################################################################
data_I
_audit_creation_method     SHELXL-97
_chemical_name_systematic
;\
<i>catena</i>-Poly[[aquabis(3-chlorobenzoato-\
\k^2^<i>O</i>,<i>O</i>')cadmium]-\m-<i>N</i>,<i>N</i>-\
diethylnicotinamide-\k^2^<i>N</i>^1^:<i>O</i>]
;
_chemical_name_common     ?
_chemical_formula_moiety     'C24 H24 Cd Cl2 N2 O6'
_chemical_formula_sum     'C24 H24 Cd Cl2 N2 O6'
_chemical_formula_iupac     '[Cd (C7 H4 Cl O2)2 (C10 H14 N2 O) (H2 O)]'
_chemical_formula_weight     619.76
_chemical_melting_point     ?
_symmetry_cell_setting     monoclinic
_symmetry_space_group_name_H-M     'C 2/c'
_symmetry_space_group_name_Hall     '-C2yc'
loop_
    _symmetry_equiv_pos_as_xyz
    'x, y, z'
    '-x, y, -z+1/2'
    'x+1/2, y+1/2, z'
    '-x+1/2, y+1/2, -z+1/2'
    '-x, -y, -z'
    'x, -y, z-1/2'
    '-x+1/2, -y+1/2, -z'
    'x+1/2, -y+1/2, z-1/2'
_cell_length_a     25.1809(5)
_cell_length_b     7.0161(3)
_cell_length_c     30.6755(6)
_cell_angle_alpha     90.00
_cell_angle_beta     106.203(3)
_cell_angle_gamma     90.00
_cell_volume     5204.2(3)
_cell_formula_units_Z     8
_cell_measurement_reflns_used     9713
_cell_measurement_theta_min     2.46
_cell_measurement_theta_max     28.35
_cell_measurement_temperature     296(2)
_exptl_crystal_description     'rod-shaped'
_exptl_crystal_colour     'colourless'
_exptl_crystal_size_max     0.35
_exptl_crystal_size_mid     0.15
_exptl_crystal_size_min     0.10
_exptl_crystal_density_diffrn     1.582
_exptl_crystal_density_meas     ?
_exptl_crystal_density_method     'not measured'
_exptl_crystal_F_000     2496
_exptl_absorpt_coefficient_mu     1.085
_exptl_absorpt_correction_type     multi-scan
_exptl_absorpt_process_details     '(SADABS; Bruker, 2012)'
_exptl_absorpt_correction_T_min     0.823
_exptl_absorpt_correction_T_max     0.897
_exptl_special_details
;
;
_diffrn_ambient_temperature     296(2)
_diffrn_radiation_type     MoK\a
_diffrn_radiation_wavelength     0.71073
_diffrn_radiation_source     'fine-focus sealed tube'
_diffrn_radiation_monochromator     graphite
_diffrn_measurement_device_type     'Bruker SMART BREEZE CCD'
_diffrn_measurement_method     '\f and \w scans'
_diffrn_detector_area_resol_mean     ?
_diffrn_reflns_number     100329
_diffrn_reflns_av_R_equivalents     0.0262
_diffrn_reflns_av_sigmaI/netI     0.0121
_diffrn_reflns_theta_min     1.38
_diffrn_reflns_theta_max     28.44
_diffrn_reflns_theta_full     28.44
_diffrn_measured_fraction_theta_max     0.996
_diffrn_measured_fraction_theta_full     0.996
_diffrn_reflns_limit_h_min     -33
_diffrn_reflns_limit_h_max     33
_diffrn_reflns_limit_k_min     -9
_diffrn_reflns_limit_k_max     9
_diffrn_reflns_limit_l_min     -41
_diffrn_reflns_limit_l_max     40
_diffrn_standards_number     ?
_diffrn_standards_interval_count     ?
_diffrn_standards_interval_time     ?
_diffrn_standards_decay_%     ?
_refine_special_details
;
 Refinement of F^2^ against ALL reflections.  The weighted R-factor wR and
 goodness of fit S are based on F^2^, conventional R-factors R are based
 on F, with F set to zero for negative F^2^. The threshold expression of
 F^2^ > 2sigma(F^2^) is used only for calculating R-factors(gt) etc. and is
 not relevant to the choice of reflections for refinement.  R-factors based
 on F^2^ are statistically about twice as large as those based on F, and R-
 factors based on ALL data will be even larger.
;
_reflns_number_total     6531
_reflns_number_gt     6170
_reflns_threshold_expression     I>2\s(I)
_refine_ls_structure_factor_coef     Fsqd
_refine_ls_matrix_type     full
_refine_ls_R_factor_all     0.0488
_refine_ls_R_factor_gt     0.0461
_refine_ls_wR_factor_gt     0.0925
_refine_ls_wR_factor_ref     0.0932
_refine_ls_goodness_of_fit_ref     1.351
_refine_ls_restrained_S_all     1.370
_refine_ls_number_reflns     6531
_refine_ls_number_parameters     326
_refine_ls_number_restraints     4
_refine_ls_hydrogen_treatment     mixed
_refine_ls_weighting_scheme     calc
_refine_ls_weighting_details
        'calc w=1/[\s^2^(Fo^2^)+(0.0097P)^2^+22.0143P] where P=(Fo^2^+2Fc^2^)/3'
_atom_sites_solution_hydrogens     geom
_atom_sites_solution_primary     direct
_atom_sites_solution_secondary     difmap
_refine_ls_shift/su_max     0.001
_refine_ls_shift/su_mean     0.000
_refine_diff_density_max     0.769
_refine_diff_density_min     -1.022
_refine_ls_extinction_method     none
_refine_ls_extinction_coef     ?
loop_
    _atom_type_symbol
    _atom_type_description
    _atom_type_scat_dispersion_real
    _atom_type_scat_dispersion_imag
    _atom_type_scat_source
    'C' 'C' 0.0033 0.0016
                         'International Tables Vol C Tables 4.2.6.8 and 6.1.1.4'
    'H' 'H' 0.0000 0.0000
                         'International Tables Vol C Tables 4.2.6.8 and 6.1.1.4'
    'Cd' 'Cd' -0.8075 1.2024
                         'International Tables Vol C Tables 4.2.6.8 and 6.1.1.4'
    'Cl' 'Cl' 0.1484 0.1585
                         'International Tables Vol C Tables 4.2.6.8 and 6.1.1.4'
    'N' 'N' 0.0061 0.0033
                         'International Tables Vol C Tables 4.2.6.8 and 6.1.1.4'
    'O' 'O' 0.0106 0.0060
                         'International Tables Vol C Tables 4.2.6.8 and 6.1.1.4'
_computing_data_collection     '<i>APEX2</i> (Bruker, 2012)'
_computing_cell_refinement     '<i>SAINT</i> (Bruker, 2012)'
_computing_data_reduction     '<i>SAINT</i> (Bruker, 2012)'
_computing_structure_solution     '<i>SHELXS97</i> (Sheldrick, 2008)'
_computing_structure_refinement     '<i>SHELXL97</i> (Sheldrick, 2008)'
_computing_molecular_graphics     '<i>ORTEP-3</i> for Windows (Farrugia, 2012)'
_computing_publication_material
                                'WinGX (Farrugia, 2012) and PLATON (Spek, 2009)'
loop_
    _atom_site_type_symbol
    _atom_site_label
    _atom_site_fract_x
    _atom_site_fract_y
    _atom_site_fract_z
    _atom_site_U_iso_or_equiv
    _atom_site_adp_type
    _atom_site_calc_flag
    _atom_site_refinement_flags
    _atom_site_occupancy
    _atom_site_symmetry_multiplicity
    _atom_site_disorder_assembly
    _atom_site_disorder_group
    Cd Cd1 0.430006(10) 0.86384(4) 0.032753(9) 0.03649(8) Uani d . 1 1 . .
    Cl Cl1 0.67865(6) 0.6435(2) 0.24132(4) 0.0797(4) Uani d . 1 1 . .
    Cl Cl2 0.20678(5) 1.2006(2) -0.17853(4) 0.0741(4) Uani d . 1 1 . .
    O O1 0.50773(11) 0.7328(5) 0.09538(10) 0.0534(7) Uani d . 1 1 . .
    O O2 0.50591(11) 1.0331(5) 0.07578(9) 0.0533(7) Uani d . 1 1 . .
    O O3 0.35198(12) 0.9354(4) -0.03179(10) 0.0547(8) Uani d . 1 1 . .
    O O4 0.41552(11) 1.1524(4) -0.00840(9) 0.0500(7) Uani d . 1 1 . .
    O O5 0.39003(12) 0.9782(4) 0.09065(10) 0.0498(7) Uani d . 1 1 . .
    O O6 0.47410(12) 0.7107(5) -0.01422(11) 0.0485(7) Uani d D 1 1 . .
    H H61 0.472(2) 0.785(7) -0.0367(12) 0.083(19) Uiso d D 1 1 . .
    H H62 0.5081(12) 0.709(10) 0.0016(18) 0.13(3) Uiso d D 1 1 . .
    N N1 0.38036(12) 0.6005(4) 0.04343(10) 0.0349(6) Uani d . 1 1 . .
    N N2 0.42885(14) 1.1630(5) 0.15138(11) 0.0453(8) Uani d . 1 1 . .
    C C1 0.52769(14) 0.8941(6) 0.10063(12) 0.0420(9) Uani d . 1 1 . .
    C C2 0.57856(13) 0.9332(6) 0.13935(12) 0.0368(8) Uani d . 1 1 . .
    C C3 0.60309(14) 0.7865(6) 0.16792(12) 0.0410(8) Uani d . 1 1 . .
    H H3 0.5892 0.6631 0.1627 0.049 Uiso calc R 1 1 . .
    C C4 0.64831(15) 0.8243(6) 0.20430(13) 0.0451(9) Uani d . 1 1 . .
    C C5 0.66979(17) 1.0049(8) 0.21233(15) 0.0575(12) Uani d . 1 1 . .
    H H5 0.7004 1.0287 0.2369 0.069 Uiso calc R 1 1 . .
    C C6 0.6455(2) 1.1492(8) 0.18368(16) 0.0648(13) Uani d . 1 1 . .
    H H6 0.6597 1.2721 0.1888 0.078 Uiso calc R 1 1 . .
    C C7 0.59975(17) 1.1136(6) 0.14707(15) 0.0516(10) Uani d . 1 1 . .
    H H7 0.5835 1.2125 0.1278 0.062 Uiso calc R 1 1 . .
    C C8 0.37094(14) 1.0967(5) -0.03489(11) 0.0367(8) Uani d . 1 1 . .
    C C9 0.33859(14) 1.2296(5) -0.07074(11) 0.0328(7) Uani d . 1 1 . .
    C C10 0.29377(14) 1.1625(5) -0.10465(11) 0.0364(7) Uani d . 1 1 . .
    H H10 0.2847 1.0337 -0.1060 0.044 Uiso calc R 1 1 . .
    C C11 0.26293(16) 1.2868(6) -0.13623(13) 0.0458(9) Uani d . 1 1 . .
    C C12 0.2747(2) 1.4770(7) -0.13478(15) 0.0583(12) Uani d . 1 1 . .
    H H12 0.2530 1.5599 -0.1561 0.070 Uiso calc R 1 1 . .
    C C13 0.3196(2) 1.5445(6) -0.10090(16) 0.0606(12) Uani d . 1 1 . .
    H H13 0.3280 1.6737 -0.0994 0.073 Uiso calc R 1 1 . .
    C C14 0.35155(18) 1.4214(6) -0.06956(13) 0.0465(9) Uani d . 1 1 . .
    H H14 0.3821 1.4673 -0.0474 0.056 Uiso calc R 1 1 . .
    C C15 0.40358(14) 0.4560(5) 0.07000(12) 0.0363(7) Uani d . 1 1 . .
    H H15 0.4418 0.4552 0.0822 0.044 Uiso calc R 1 1 . .
    C C16 0.37313(15) 0.3070(5) 0.08017(12) 0.0346(7) Uani d . 1 1 . .
    C C17 0.31657(15) 0.3072(6) 0.06121(13) 0.0442(9) Uani d . 1 1 . .
    H H17 0.2951 0.2065 0.0665 0.053 Uiso calc R 1 1 . .
    C C18 0.29234(16) 0.4580(7) 0.03445(15) 0.0523(10) Uani d . 1 1 . .
    H H18 0.2542 0.4629 0.0220 0.063 Uiso calc R 1 1 . .
    C C19 0.32558(15) 0.6014(6) 0.02650(13) 0.0442(9) Uani d . 1 1 . .
    H H19 0.3091 0.7037 0.0085 0.053 Uiso calc R 1 1 . .
    C C20 0.39878(15) 1.1380(5) 0.10824(13) 0.0408(8) Uani d . 1 1 . .
    C C21 0.43608(18) 1.3440(7) 0.17587(14) 0.0530(10) Uani d . 1 1 . .
    H H21A 0.4277 1.3260 0.2046 0.064 Uiso calc R 1 1 . .
    H H21B 0.4101 1.4362 0.1583 0.064 Uiso calc R 1 1 . .
    C C22 0.4944(2) 1.4228(8) 0.18486(17) 0.0724(14) Uani d . 1 1 . .
    H H22A 0.4972 1.5408 0.2012 0.109 Uiso calc R 1 1 . .
    H H22B 0.5026 1.4446 0.1565 0.109 Uiso calc R 1 1 . .
    H H22C 0.5203 1.3328 0.2026 0.109 Uiso calc R 1 1 . .
    C C23 0.4519(2) 0.9923(7) 0.17814(16) 0.0606(12) Uani d . 1 1 . .
    H H23A 0.4863 1.0261 0.2004 0.073 Uiso calc R 1 1 . .
    H H23B 0.4601 0.8969 0.1581 0.073 Uiso calc R 1 1 . .
    C C24 0.4129(3) 0.9093(9) 0.2021(2) 0.097(2) Uani d . 1 1 . .
    H H24A 0.4306 0.8052 0.2210 0.146 Uiso calc R 1 1 . .
    H H24B 0.3802 0.8641 0.1802 0.146 Uiso calc R 1 1 . .
    H H24C 0.4029 1.0056 0.2207 0.146 Uiso calc R 1 1 . .
loop_
    _atom_site_aniso_label
    _atom_site_aniso_U_11
    _atom_site_aniso_U_22
    _atom_site_aniso_U_33
    _atom_site_aniso_U_12
    _atom_site_aniso_U_13
    _atom_site_aniso_U_23
    Cd1 0.03456(13) 0.03444(13) 0.03743(13) -0.00848(11) 0.00502(9) 0.00642(11)
    Cl1 0.0728(8) 0.0926(10) 0.0612(7) 0.0290(8) -0.0022(6) 0.0143(7)
    Cl2 0.0523(6) 0.1018(11) 0.0533(6) -0.0002(7) -0.0100(5) 0.0020(7)
    O1 0.0415(15) 0.0632(19) 0.0483(16) -0.0173(14) 0.0008(12) -0.0009(14)
    O2 0.0414(15) 0.070(2) 0.0435(15) -0.0062(14) 0.0043(12) 0.0154(15)
    O3 0.0528(16) 0.0446(16) 0.0570(17) -0.0091(13) -0.0005(13) 0.0198(14)
    O4 0.0392(14) 0.0561(17) 0.0474(15) -0.0072(13) -0.0002(11) 0.0094(14)
    O5 0.0609(17) 0.0322(14) 0.0653(18) -0.0061(13) 0.0322(15) -0.0015(13)
    O6 0.0440(16) 0.0526(17) 0.0512(17) -0.0086(13) 0.0173(13) 0.0004(14)
    N1 0.0369(14) 0.0292(15) 0.0384(15) -0.0081(12) 0.0103(12) 0.0011(12)
    N2 0.0537(19) 0.0402(18) 0.0457(18) 0.0070(15) 0.0200(15) 0.0106(14)
    C1 0.0291(16) 0.063(3) 0.0349(18) -0.0060(17) 0.0107(14) 0.0010(18)
    C2 0.0260(15) 0.049(2) 0.0356(17) -0.0057(14) 0.0095(13) -0.0025(15)
    C3 0.0344(17) 0.048(2) 0.0401(19) -0.0016(16) 0.0102(15) -0.0038(17)
    C4 0.0351(18) 0.060(3) 0.0383(19) 0.0069(17) 0.0074(15) -0.0016(18)
    C5 0.041(2) 0.080(3) 0.045(2) -0.013(2) 0.0015(18) -0.014(2)
    C6 0.062(3) 0.059(3) 0.068(3) -0.023(2) 0.008(2) -0.014(2)
    C7 0.049(2) 0.046(2) 0.058(2) -0.0066(19) 0.0110(19) 0.002(2)
    C8 0.0339(17) 0.045(2) 0.0324(17) -0.0001(15) 0.0108(13) 0.0058(15)
    C9 0.0377(17) 0.0326(17) 0.0300(16) -0.0011(14) 0.0128(13) 0.0032(13)
    C10 0.0373(17) 0.0345(18) 0.0376(18) -0.0006(14) 0.0109(14) 0.0006(14)
    C11 0.041(2) 0.060(3) 0.0341(19) 0.0080(18) 0.0072(15) 0.0051(18)
    C12 0.070(3) 0.053(3) 0.048(2) 0.018(2) 0.011(2) 0.018(2)
    C13 0.085(3) 0.033(2) 0.061(3) 0.003(2) 0.016(2) 0.007(2)
    C14 0.059(2) 0.037(2) 0.040(2) -0.0086(18) 0.0097(17) -0.0011(16)
    C15 0.0350(17) 0.0350(18) 0.0388(18) -0.0089(14) 0.0102(14) 0.0001(15)
    C16 0.0413(18) 0.0294(16) 0.0366(17) -0.0043(14) 0.0168(14) -0.0004(14)
    C17 0.0406(19) 0.041(2) 0.054(2) -0.0147(16) 0.0187(17) 0.0038(17)
    C18 0.0332(18) 0.060(3) 0.061(3) -0.0097(18) 0.0097(17) 0.012(2)
    C19 0.0403(19) 0.039(2) 0.052(2) -0.0046(16) 0.0100(16) 0.0093(17)
    C20 0.0464(19) 0.0345(18) 0.049(2) -0.0065(16) 0.0265(17) 0.0047(16)
    C21 0.061(3) 0.055(3) 0.043(2) 0.009(2) 0.0142(19) 0.0029(19)
    C22 0.070(3) 0.079(4) 0.062(3) -0.010(3) 0.010(2) 0.000(3)
    C23 0.069(3) 0.056(3) 0.065(3) 0.022(2) 0.032(2) 0.024(2)
    C24 0.116(5) 0.085(4) 0.117(5) 0.037(4) 0.076(4) 0.059(4)
_geom_special_details
;
 All esds (except the esd in the dihedral angle between two l.s. planes)
 are estimated using the full covariance matrix.  The cell esds are taken
 into account individually in the estimation of esds in distances, angles
 and torsion angles; correlations between esds in cell parameters are only
 used when they are defined by crystal symmetry.  An approximate (isotropic)
 treatment of cell esds is used for estimating esds involving l.s. planes.
;
loop_
    _geom_bond_atom_site_label_1
    _geom_bond_atom_site_label_2
    _geom_bond_site_symmetry_2
    _geom_bond_distance
    _geom_bond_publ_flag
    Cd1 O1 . 2.504(3) yes
    Cd1 O2 . 2.323(3) yes
    Cd1 O3 . 2.421(3) yes
    Cd1 O4 . 2.360(3) yes
    Cd1 O5 . 2.410(3) yes
    Cd1 O6 . 2.314(3) yes
    Cd1 N1 . 2.305(3) yes
    Cd1 C1 . 2.752(4) ?
    Cd1 C8 . 2.732(3) ?
    Cl1 C4 . 1.732(4) ?
    Cl2 C11 . 1.739(4) ?
    O1 C1 . 1.230(5) ?
    O3 C8 . 1.242(4) ?
    O4 C8 . 1.251(4) ?
    O6 H61 . 0.856(17) ?
    O6 H62 . 0.86(2) ?
    O5 C20 . 1.237(5) ?
    N1 C15 . 1.330(4) ?
    N1 C19 . 1.331(5) ?
    N2 C21 . 1.461(5) ?
    N2 C23 . 1.476(5) ?
    C1 O2 . 1.265(5) ?
    C2 C1 . 1.509(5) ?
    C2 C3 . 1.381(5) ?
    C2 C7 . 1.368(6) ?
    C3 C4 . 1.380(5) ?
    C3 H3 . 0.9300 ?
    C4 C5 . 1.372(6) ?
    C5 C6 . 1.368(7) ?
    C5 H5 . 0.9300 ?
    C6 H6 . 0.9300 ?
    C7 C6 . 1.389(6) ?
    C7 H7 . 0.9300 ?
    C9 C8 . 1.497(5) ?
    C9 C10 . 1.386(5) ?
    C9 C14 . 1.383(5) ?
    C10 C11 . 1.372(5) ?
    C10 H10 . 0.9300 ?
    C11 C12 . 1.365(6) ?
    C12 C13 . 1.388(7) ?
    C12 H12 . 0.9300 ?
    C13 H13 . 0.9300 ?
    C14 C13 . 1.373(6) ?
    C14 H14 . 0.9300 ?
    C15 C16 . 1.383(5) ?
    C15 H15 . 0.9300 ?
    C16 C17 . 1.380(5) ?
    C16 C20 1_545 1.502(5) ?
    C17 C18 . 1.373(6) ?
    C17 H17 . 0.9300 ?
    C18 H18 . 0.9300 ?
    C19 C18 . 1.374(5) ?
    C19 H19 . 0.9300 ?
    C20 N2 . 1.340(5) ?
    C20 C16 1_565 1.502(5) ?
    C21 C22 . 1.521(6) ?
    C21 H21A . 0.9700 ?
    C21 H21B . 0.9700 ?
    C22 H22A . 0.9600 ?
    C22 H22B . 0.9600 ?
    C22 H22C . 0.9600 ?
    C23 C24 . 1.500(6) ?
    C23 H23A . 0.9700 ?
    C23 H23B . 0.9700 ?
    C24 H24A . 0.9600 ?
    C24 H24B . 0.9600 ?
    C24 H24C . 0.9600 ?
loop_
    _geom_angle_atom_site_label_1
    _geom_angle_atom_site_label_2
    _geom_angle_atom_site_label_3
    _geom_angle_site_symmetry_1
    _geom_angle_site_symmetry_3
    _geom_angle
    _geom_angle_publ_flag
    O1 Cd1 C1 . . 26.54(11) ?
    O1 Cd1 C8 . . 161.03(10) ?
    O2 Cd1 O1 . . 53.75(10) ?
    O2 Cd1 O3 . . 135.22(10) ?
    O2 Cd1 O4 . . 81.10(10) ?
    O2 Cd1 O5 . . 81.83(10) ?
    O2 Cd1 C1 . . 27.21(11) ?
    O2 Cd1 C8 . . 108.24(11) ?
    O3 Cd1 O1 . . 170.39(10) ?
    O3 Cd1 C1 . . 162.33(11) ?
    O3 Cd1 C8 . . 27.04(10) ?
    O4 Cd1 O1 . . 134.15(9) ?
    O4 Cd1 O3 . . 54.23(9) ?
    O4 Cd1 O5 . . 94.28(10) ?
    O4 Cd1 C1 . . 108.10(11) ?
    O4 Cd1 C8 . . 27.19(10) ?
    O5 Cd1 O1 . . 87.40(10) ?
    O5 Cd1 O3 . . 97.07(11) ?
    O5 Cd1 C1 . . 83.43(10) ?
    O5 Cd1 C8 . . 96.30(10) ?
    O6 Cd1 O1 . . 84.21(11) ?
    O6 Cd1 O2 . . 97.43(11) ?
    O6 Cd1 O3 . . 90.46(11) ?
    O6 Cd1 O4 . . 95.42(11) ?
    O6 Cd1 O5 . . 170.03(11) ?
    O6 Cd1 C1 . . 91.39(11) ?
    O6 Cd1 C8 . . 93.37(11) ?
    N1 Cd1 O1 . . 86.30(10) ?
    N1 Cd1 O2 . . 136.21(10) ?
    N1 Cd1 O3 . . 86.21(10) ?
    N1 Cd1 O4 . . 139.00(10) ?
    N1 Cd1 O5 . . 78.90(10) ?
    N1 Cd1 O6 . . 95.16(10) ?
    N1 Cd1 C1 . . 111.11(11) ?
    N1 Cd1 C8 . . 112.67(10) ?
    C8 Cd1 C1 . . 135.29(12) ?
    C1 O1 Cd1 . . 88.1(2) ?
    C1 O2 Cd1 . . 95.6(2) ?
    C8 O3 Cd1 . . 90.6(2) ?
    C8 O4 Cd1 . . 93.2(2) ?
    C20 O5 Cd1 . . 124.3(2) ?
    Cd1 O6 H61 . . 107(4) ?
    Cd1 O6 H62 . . 103(5) ?
    H61 O6 H62 . . 107(4) ?
    C15 N1 Cd1 . . 122.3(2) ?
    C15 N1 C19 . . 118.2(3) ?
    C19 N1 Cd1 . . 119.0(2) ?
    C20 N2 C21 . . 125.2(3) ?
    C20 N2 C23 . . 118.0(4) ?
    C21 N2 C23 . . 116.5(3) ?
    O1 C1 Cd1 . . 65.4(2) ?
    O1 C1 O2 . . 122.5(3) ?
    O1 C1 C2 . . 119.7(4) ?
    O2 C1 Cd1 . . 57.16(19) ?
    O2 C1 C2 . . 117.7(4) ?
    C2 C1 Cd1 . . 173.1(3) ?
    C3 C2 C1 . . 119.7(3) ?
    C7 C2 C1 . . 120.6(4) ?
    C7 C2 C3 . . 119.7(3) ?
    C2 C3 H3 . . 120.3 ?
    C4 C3 C2 . . 119.5(4) ?
    C4 C3 H3 . . 120.3 ?
    C3 C4 Cl1 . . 120.2(3) ?
    C5 C4 Cl1 . . 118.6(3) ?
    C5 C4 C3 . . 121.2(4) ?
    C4 C5 H5 . . 120.5 ?
    C6 C5 C4 . . 119.0(4) ?
    C6 C5 H5 . . 120.5 ?
    C5 C6 C7 . . 120.5(4) ?
    C5 C6 H6 . . 119.8 ?
    C7 C6 H6 . . 119.8 ?
    C2 C7 C6 . . 120.1(4) ?
    C2 C7 H7 . . 119.9 ?
    C6 C7 H7 . . 119.9 ?
    O3 C8 Cd1 . . 62.38(19) ?
    O3 C8 O4 . . 122.0(3) ?
    O3 C8 C9 . . 118.8(3) ?
    O4 C8 Cd1 . . 59.57(19) ?
    O4 C8 C9 . . 119.2(3) ?
    C9 C8 Cd1 . . 178.0(3) ?
    C10 C9 C8 . . 120.1(3) ?
    C14 C9 C8 . . 120.7(3) ?
    C14 C9 C10 . . 119.1(3) ?
    C9 C10 H10 . . 120.1 ?
    C11 C10 C9 . . 119.7(4) ?
    C11 C10 H10 . . 120.1 ?
    C10 C11 Cl2 . . 119.2(3) ?
    C12 C11 C10 . . 121.6(4) ?
    C12 C11 Cl2 . . 119.2(3) ?
    C11 C12 C13 . . 118.8(4) ?
    C11 C12 H12 . . 120.6 ?
    C13 C12 H12 . . 120.6 ?
    C12 C13 H13 . . 119.8 ?
    C14 C13 C12 . . 120.4(4) ?
    C14 C13 H13 . . 119.8 ?
    C9 C14 H14 . . 119.8 ?
    C13 C14 C9 . . 120.4(4) ?
    C13 C14 H14 . . 119.8 ?
    N1 C15 C16 . . 122.6(3) ?
    N1 C15 H15 . . 118.7 ?
    C16 C15 H15 . . 118.7 ?
    C15 C16 C20 . 1_545 123.4(3) ?
    C17 C16 C15 . . 118.4(3) ?
    C17 C16 C20 . 1_545 118.1(3) ?
    C16 C17 H17 . . 120.4 ?
    C18 C17 C16 . . 119.1(3) ?
    C18 C17 H17 . . 120.4 ?
    C17 C18 C19 . . 118.7(4) ?
    C17 C18 H18 . . 120.7 ?
    C19 C18 H18 . . 120.7 ?
    N1 C19 C18 . . 122.9(4) ?
    N1 C19 H19 . . 118.5 ?
    C18 C19 H19 . . 118.5 ?
    O5 C20 N2 . . 122.2(4) ?
    O5 C20 C16 . 1_565 118.0(3) ?
    N2 C20 C16 . 1_565 119.8(3) ?
    N2 C21 C22 . . 112.6(4) ?
    N2 C21 H21A . . 109.1 ?
    N2 C21 H21B . . 109.1 ?
    C22 C21 H21A . . 109.1 ?
    C22 C21 H21B . . 109.1 ?
    H21A C21 H21B . . 107.8 ?
    C21 C22 H22A . . 109.5 ?
    C21 C22 H22B . . 109.5 ?
    C21 C22 H22C . . 109.5 ?
    H22A C22 H22B . . 109.5 ?
    H22A C22 H22C . . 109.5 ?
    H22B C22 H22C . . 109.5 ?
    N2 C23 C24 . . 112.3(4) ?
    N2 C23 H23A . . 109.2 ?
    N2 C23 H23B . . 109.2 ?
    C24 C23 H23A . . 109.2 ?
    C24 C23 H23B . . 109.2 ?
    H23A C23 H23B . . 107.9 ?
    C23 C24 H24A . . 109.5 ?
    C23 C24 H24B . . 109.5 ?
    C23 C24 H24C . . 109.5 ?
    H24A C24 H24B . . 109.5 ?
    H24A C24 H24C . . 109.5 ?
    H24B C24 H24C . . 109.5 ?
loop_
    _geom_torsion_atom_site_label_1
    _geom_torsion_atom_site_label_2
    _geom_torsion_atom_site_label_3
    _geom_torsion_atom_site_label_4
    _geom_torsion_site_symmetry_1
    _geom_torsion_site_symmetry_2
    _geom_torsion_site_symmetry_3
    _geom_torsion_site_symmetry_4
    _geom_torsion
    _geom_torsion_publ_flag
    O2 Cd1 O1 C1 . . . . 1.3(2) ?
    O4 Cd1 O1 C1 . . . . 13.0(3) ?
    O5 Cd1 O1 C1 . . . . -80.5(2) ?
    O6 Cd1 O1 C1 . . . . 104.9(2) ?
    N1 Cd1 O1 C1 . . . . -159.5(2) ?
    C8 Cd1 O1 C1 . . . . 21.4(5) ?
    O1 Cd1 O2 C1 . . . . -1.3(2) ?
    O3 Cd1 O2 C1 . . . . -176.7(2) ?
    O4 Cd1 O2 C1 . . . . -172.8(2) ?
    O5 Cd1 O2 C1 . . . . 91.5(2) ?
    O6 Cd1 O2 C1 . . . . -78.4(2) ?
    N1 Cd1 O2 C1 . . . . 27.0(3) ?
    C8 Cd1 O2 C1 . . . . -174.5(2) ?
    O2 Cd1 O3 C8 . . . . 4.5(3) ?
    O4 Cd1 O3 C8 . . . . -0.2(2) ?
    O5 Cd1 O3 C8 . . . . 90.0(2) ?
    O6 Cd1 O3 C8 . . . . -96.5(2) ?
    N1 Cd1 O3 C8 . . . . 168.3(2) ?
    C1 Cd1 O3 C8 . . . . -0.5(5) ?
    O1 Cd1 O4 C8 . . . . 174.0(2) ?
    O2 Cd1 O4 C8 . . . . -176.5(2) ?
    O3 Cd1 O4 C8 . . . . 0.2(2) ?
    O5 Cd1 O4 C8 . . . . -95.5(2) ?
    O6 Cd1 O4 C8 . . . . 86.8(2) ?
    N1 Cd1 O4 C8 . . . . -17.5(3) ?
    C1 Cd1 O4 C8 . . . . -179.9(2) ?
    O1 Cd1 C1 O2 . . . . 177.7(4) ?
    O2 Cd1 C1 O1 . . . . -177.7(4) ?
    O3 Cd1 C1 O1 . . . . -170.0(3) ?
    O3 Cd1 C1 O2 . . . . 7.8(5) ?
    O4 Cd1 C1 O1 . . . . -170.3(2) ?
    O4 Cd1 C1 O2 . . . . 7.5(2) ?
    O5 Cd1 C1 O1 . . . . 97.4(2) ?
    O5 Cd1 C1 O2 . . . . -84.9(2) ?
    O6 Cd1 C1 O1 . . . . -74.1(2) ?
    O6 Cd1 C1 O2 . . . . 103.6(2) ?
    N1 Cd1 C1 O1 . . . . 22.0(3) ?
    N1 Cd1 C1 O2 . . . . -160.3(2) ?
    C8 Cd1 C1 O1 . . . . -170.3(2) ?
    C8 Cd1 C1 O2 . . . . 7.4(3) ?
    O1 Cd1 C8 O3 . . . . 166.4(3) ?
    O1 Cd1 C8 O4 . . . . -13.3(5) ?
    O2 Cd1 C8 O3 . . . . -176.6(2) ?
    O2 Cd1 C8 O4 . . . . 3.7(2) ?
    O3 Cd1 C8 O4 . . . . -179.7(4) ?
    O4 Cd1 C8 O3 . . . . 179.7(4) ?
    O5 Cd1 C8 O3 . . . . -93.2(2) ?
    O5 Cd1 C8 O4 . . . . 87.1(2) ?
    O6 Cd1 C8 O3 . . . . 84.4(2) ?
    O6 Cd1 C8 O4 . . . . -95.3(2) ?
    N1 Cd1 C8 O3 . . . . -12.6(3) ?
    N1 Cd1 C8 O4 . . . . 167.7(2) ?
    C1 Cd1 C8 O3 . . . . 179.8(2) ?
    C1 Cd1 C8 O4 . . . . 0.1(3) ?
    Cd1 O1 C1 O2 . . . . -2.3(4) ?
    Cd1 O1 C1 C2 . . . . 174.8(3) ?
    Cd1 O3 C8 O4 . . . . 0.3(4) ?
    Cd1 O3 C8 C9 . . . . -178.2(3) ?
    Cd1 O4 C8 O3 . . . . -0.3(4) ?
    Cd1 O4 C8 C9 . . . . 178.1(3) ?
    C20 O5 Cd1 O1 . . . . 91.2(3) ?
    C20 O5 Cd1 O2 . . . . 37.5(3) ?
    C20 O5 Cd1 O3 . . . . -97.3(3) ?
    C20 O5 Cd1 O4 . . . . -42.9(3) ?
    C20 O5 Cd1 N1 . . . . 178.0(3) ?
    C20 O5 Cd1 C1 . . . . 64.9(3) ?
    C20 O5 Cd1 C8 . . . . -70.1(3) ?
    Cd1 O5 C20 N2 . . . . -109.6(3) ?
    Cd1 O5 C20 C16 . . . 1_565 72.2(4) ?
    C15 N1 Cd1 O1 . . . . -9.4(3) ?
    C15 N1 Cd1 O2 . . . . -31.9(3) ?
    C15 N1 Cd1 O3 . . . . 164.6(3) ?
    C15 N1 Cd1 O4 . . . . 178.8(2) ?
    C15 N1 Cd1 O5 . . . . -97.5(3) ?
    C15 N1 Cd1 O6 . . . . 74.4(3) ?
    C15 N1 Cd1 C1 . . . . -19.0(3) ?
    C15 N1 Cd1 C8 . . . . 170.3(3) ?
    C19 N1 Cd1 O1 . . . . 163.1(3) ?
    C19 N1 Cd1 O2 . . . . 140.6(3) ?
    C19 N1 Cd1 O3 . . . . -22.9(3) ?
    C19 N1 Cd1 O4 . . . . -8.6(4) ?
    C19 N1 Cd1 O5 . . . . 75.1(3) ?
    C19 N1 Cd1 O6 . . . . -113.0(3) ?
    C19 N1 Cd1 C1 . . . . 153.5(3) ?
    C19 N1 Cd1 C8 . . . . -17.2(3) ?
    Cd1 N1 C15 C16 . . . . 173.3(3) ?
    C19 N1 C15 C16 . . . . 0.7(5) ?
    Cd1 N1 C19 C18 . . . . -174.4(3) ?
    C15 N1 C19 C18 . . . . -1.5(6) ?
    C20 N2 C21 C22 . . . . -109.8(5) ?
    C23 N2 C21 C22 . . . . 76.9(5) ?
    C20 N2 C23 C24 . . . . -89.3(5) ?
    C21 N2 C23 C24 . . . . 84.5(6) ?
    O1 C1 O2 Cd1 . . . . 2.4(4) ?
    C2 C1 O2 Cd1 . . . . -174.6(3) ?
    C3 C2 C1 O1 . . . . 1.6(5) ?
    C3 C2 C1 O2 . . . . 178.7(3) ?
    C7 C2 C1 O1 . . . . -176.8(4) ?
    C7 C2 C1 O2 . . . . 0.4(5) ?
    C1 C2 C3 C4 . . . . -177.5(3) ?
    C7 C2 C3 C4 . . . . 0.9(6) ?
    C1 C2 C7 C6 . . . . 177.9(4) ?
    C3 C2 C7 C6 . . . . -0.5(6) ?
    C2 C3 C4 Cl1 . . . . 178.4(3) ?
    C2 C3 C4 C5 . . . . -0.8(6) ?
    Cl1 C4 C5 C6 . . . . -178.9(4) ?
    C3 C4 C5 C6 . . . . 0.3(7) ?
    C4 C5 C6 C7 . . . . 0.1(7) ?
    C2 C7 C6 C5 . . . . 0.0(7) ?
    C10 C9 C8 O3 . . . . -11.4(5) ?
    C10 C9 C8 O4 . . . . 170.1(3) ?
    C14 C9 C8 O3 . . . . 166.1(4) ?
    C14 C9 C8 O4 . . . . -12.4(5) ?
    C8 C9 C10 C11 . . . . 177.2(3) ?
    C14 C9 C10 C11 . . . . -0.3(5) ?
    C8 C9 C14 C13 . . . . -175.9(4) ?
    C10 C9 C14 C13 . . . . 1.6(6) ?
    C9 C10 C11 Cl2 . . . . -179.9(3) ?
    C9 C10 C11 C12 . . . . -1.1(6) ?
    C10 C11 C12 C13 . . . . 1.1(7) ?
    Cl2 C11 C12 C13 . . . . -180.0(4) ?
    C11 C12 C13 C14 . . . . 0.2(7) ?
    C9 C14 C13 C12 . . . . -1.6(7) ?
    N1 C15 C16 C17 . . . . 1.3(5) ?
    N1 C15 C16 C20 . . . 1_545 176.9(3) ?
    C15 C16 C17 C18 . . . . -2.4(6) ?
    C20 C16 C17 C18 1_545 . . . -178.4(4) ?
    C16 C17 C18 C19 . . . . 1.7(6) ?
    N1 C19 C18 C17 . . . . 0.3(7) ?
    O5 C20 N2 C21 . . . . -173.2(4) ?
    O5 C20 N2 C23 . . . . 0.0(5) ?
    C16 C20 N2 C21 1_565 . . . 5.0(5) ?
    C16 C20 N2 C23 1_565 . . . 178.2(3) ?
loop_
    _geom_hbond_atom_site_label_D
    _geom_hbond_atom_site_label_H
    _geom_hbond_atom_site_label_A
    _geom_hbond_site_symmetry_A
    _geom_hbond_distance_DH
    _geom_hbond_distance_HA
    _geom_hbond_distance_DA
    _geom_hbond_angle_DHA
    _geom_hbond_publ_flag
    O6 H61 O2 5_675 0.85(4) 1.94(4) 2.753(5) 160(4) yes
    O6 H62 O4 5_675 0.86(4) 2.11(4) 2.838(4) 142(5) yes
    C15 H15 O1 . 0.93 2.52 3.181(5) 128 yes
    C19 H19 O3 . 0.93 2.47 3.130(5) 128 yes
data_global
_journal_date_recd_electronic     2013-07-11
_journal_date_accepted     2013-07-16
_journal_name_full     'Acta Crystallographica, Section E'
_journal_year     2013
_journal_volume     69
_journal_issue      8
_journal_page_first     m466
_journal_page_last     m467
_journal_paper_category     QM
_journal_paper_doi     10.1107/S160053681301965X
_journal_coeditor_code     XU5721
_publ_contact_author
;
Dr. Tuncer H\"okelek
Hacettepe University
Department of Physics
06800 Beytepe
Ankara
Turkey
;
_publ_contact_author_email     merzifon@hacettepe.edu.tr
_publ_contact_author_fax     '90(312)2352550'
_publ_contact_author_phone     '90(312)2977242'
_publ_section_title
;\
<i>catena</i>-Poly[[aquabis(3-chlorobenzoato-\k^2^<i>O</i>,<i>O</i>')cadmium]-\
\m-<i>N</i>,<i>N</i>-diethylnicotinamide-\k^2^<i>N</i>^1^:<i>O</i>]
;
loop_
    _publ_author_name
    _publ_author_address
    'Bozkurt, Nihat'
;
Department of Chemistry
Kafkas University
36100 Kars
Turkey
;
    'Tun\,c, Tuncay'
;
Aksaray University,
Science Education Department,
68100
Aksaray
Turkey
;
    '\,Caylak Deliba\,s, Nagihan'
;
Department of Physics
Sakarya University
54187 Esentepe
Sakarya
Turkey
;
    'Necefo\(glu, Hacali'
;
Department of Chemistry
Kafkas University
36100 Kars
Turkey
;
    'H\"okelek, Tuncer'
;
Department of Physics
Hacettepe University
06800 Beytepe
Ankara
Turkey
;
