# Supplementary material for: catena-Poly[[aqua­bis­(3-chloro­benzoato-κ2 O,O′)cadmium]-μ-N,N-di­ethyl­nico­tin­amide-κ2 N 1:O]
Source: Acta Crystallogr Sect E Struct Rep Online. 2013 Jul 20;69(Pt 8):m466–7. doi: 10.1107/S160053681301965X (PMC3793697; doi:10.1107/S160053681301965X)
Supplement: Supplementary file 2 [file e-69-0m466-Isup2.hkl]

#
# h,k,l, Fc-squared, Fo-squared, sigma(Fo-squared) and status flag
#
data_I
_shelx_title ' bn8 in C 2/c'
_shelx_refln_list_code          4
_shelx_F_calc_maximum      796.38
_exptl_crystal_F_000      2496.00
_reflns_d_resolution_high  0.7462
 
loop_
 _symmetry_equiv_pos_as_xyz
 'x, y, z'
 '-x, y, -z+1/2'
 'x+1/2, y+1/2, z'
 '-x+1/2, y+1/2, -z+1/2'
 '-x, -y, -z'
 'x, -y, z-1/2'
 '-x+1/2, -y+1/2, -z'
 'x+1/2, -y+1/2, z-1/2'
 
_cell_length_a    25.1809
_cell_length_b     7.0161
_cell_length_c    30.6755
_cell_angle_alpha  90.000
_cell_angle_beta  106.203
_cell_angle_gamma  90.000
 
_shelx_F_squared_multiplier     1.000
 
loop_
 _refln_index_h
 _refln_index_k
 _refln_index_l
 _refln_F_squared_calc
 _refln_F_squared_meas
 _refln_F_squared_sigma
 _refln_observed_status
   2   0   0    56465.93    57217.61    949.75 o
   4   0   0    76649.92    78592.57    791.06 o
   6   0   0    12163.32    11331.90     73.96 o
   8   0   0    89782.25    90058.23    661.72 o
  10   0   0    21265.79    22587.21    135.56 o
  12   0   0    47549.82    48109.10    282.69 o
  14   0   0    58704.07    59592.00    351.85 o
  16   0   0    13210.04    13278.00    104.30 o
  18   0   0       25.06       53.90     12.19 o
  20   0   0    10360.79     9938.06    116.90 o
  22   0   0    15032.45    14582.06    147.30 o
  24   0   0      451.74      546.34     30.11 o
  26   0   0      197.66      242.43     28.43 o
  28   0   0     8536.26     8498.21    156.54 o
  30   0   0     2982.71     2753.83    139.56 o
  32   0   0       22.29        0.00     84.58 o
   1   1   0   146722.61   158809.64    561.28 o
   3   1   0    32390.85    32647.55    124.35 o
   5   1   0   156549.38   162624.16    597.01 o
   7   1   0    21709.32    22396.42     89.02 o
   9   1   0    12377.06    13028.47     60.18 o
  11   1   0      148.84      194.68     16.07 o
  13   1   0    33044.70    33376.99    140.02 o
  15   1   0    13483.92    13170.36     65.75 o
  17   1   0      406.43      579.75     13.34 o
  19   1   0     1103.94     1440.04     25.85 o
  21   1   0     4318.24     4400.21     41.82 o
  23   1   0     4056.78     3836.96     49.54 o
  25   1   0      427.19      711.85     38.25 o
  27   1   0     2846.20     2810.29     75.97 o
  29   1   0     1589.15     1595.89     60.63 o
  31   1   0      298.28      277.80     61.65 o
   0   2   0     1722.76     1715.15     16.01 o
   2   2   0      768.68      767.91     14.42 o
   4   2   0     4556.70     4116.61     28.46 o
   6   2   0       34.27      136.72     16.73 o
   8   2   0     8731.24     8244.11     40.25 o
  10   2   0        9.44      245.00     19.73 o
  12   2   0      581.20     1084.24     31.15 o
  14   2   0     1743.01     1779.02     18.70 o
  16   2   0      728.34      886.08     17.61 o
  18   2   0     1273.81     1559.79     25.11 o
  20   2   0       45.25      142.10     13.53 o
  22   2   0     1608.59     1679.26     40.21 o
  24   2   0      314.27      488.31     29.97 o
  26   2   0       88.35      275.91     23.95 o
  28   2   0       17.97       19.31     28.65 o
  30   2   0      243.58      240.10     50.11 o
   1   3   0    21416.77    21577.10     94.29 o
   3   3   0     4540.66     4081.03     22.35 o
   5   3   0    80647.26    83959.59    321.29 o
   7   3   0    59419.43    62919.21    252.45 o
   9   3   0     9734.39     8993.23     47.72 o
  11   3   0       80.17      182.74      9.19 o
  13   3   0    34919.75    33375.49    161.66 o
  15   3   0    10648.85    10618.35     76.07 o
  17   3   0      999.03     1154.22     22.01 o
  19   3   0      345.07      722.71     30.50 o
  21   3   0     4272.19     4423.93     51.46 o
  23   3   0     5645.22     5424.94     65.72 o
  25   3   0      118.55       93.30     23.38 o
  27   3   0     1697.18     1622.77     66.52 o
  29   3   0     2317.59     2197.11     90.80 o
   0   4   0    50604.51    52002.53    342.92 o
   2   4   0    15955.09    16658.86     78.95 o
   4   4   0    22629.13    23330.14    105.19 o
   6   4   0    36756.84    36262.05    154.57 o
   8   4   0    43569.53    42821.46    186.91 o
  10   4   0     3957.99     4116.08     30.07 o
  12   4   0    10062.56     9266.94     62.94 o
  14   4   0    16299.01    15350.25    114.06 o
  16   4   0     8771.06     8597.11     73.60 o
  18   4   0     2357.01     2552.85     42.28 o
  20   4   0    11015.72    10599.27     91.55 o
  22   4   0     4374.38     4555.34     71.14 o
  24   4   0     1098.92     1182.38     43.72 o
  26   4   0      502.24      482.64     39.41 o
  28   4   0     2864.54     3046.03     94.71 o
   1   5   0     4941.50     4969.03     38.21 o
   3   5   0      598.58      873.60     18.32 o
   5   5   0      145.13      324.46     13.24 o
   7   5   0    11877.38    10926.02     69.97 o
   9   5   0      115.95      147.56     15.52 o
  11   5   0       15.45      294.32     22.44 o
  13   5   0     1577.49     1686.02     36.27 o
  15   5   0     3118.40     3090.04     51.32 o
  17   5   0     1377.09     1281.78     37.24 o
  19   5   0     4363.42     3869.62     65.14 o
  21   5   0     1011.05     1096.41     43.48 o
  23   5   0      301.58      438.71     42.22 o
  25   5   0       31.76       58.71     45.30 o
  27   5   0      252.61      221.73     54.94 o
   0   6   0     5528.68     5284.25     95.26 o
   2   6   0      347.53      462.54     21.99 o
   4   6   0        8.88      321.68     18.46 o
   6   6   0     4336.40     4368.67     47.25 o
   8   6   0     8373.58     7631.32     78.46 o
  10   6   0       67.53      500.41     79.06 o
  12   6   0       86.95      234.37     25.13 o
  14   6   0     1342.09     1416.39     41.15 o
  16   6   0     1878.01     1649.72     47.26 o
  18   6   0      118.78      267.61     30.07 o
  20   6   0      140.40      268.79     43.05 o
  22   6   0      609.45      542.57     62.83 o
  24   6   0      970.02     1151.17     94.79 o
   1   7   0    13559.07    13368.21    120.74 o
   3   7   0      575.90      750.29     31.30 o
   5   7   0     2107.82     2169.54     63.49 o
   7   7   0     7812.27     7594.45     88.34 o
   9   7   0     1254.73     1297.32     53.12 o
  11   7   0       65.11      128.89     28.61 o
  13   7   0     2432.88     2466.38     58.98 o
  15   7   0     3822.71     3764.31     83.02 o
  17   7   0      368.52      343.08     38.75 o
  19   7   0      338.69      419.61     66.13 o
  21   7   0     2018.51     1689.98    114.03 o
   0   8   0     2447.25     2563.40    137.69 o
   2   8   0     2223.54     2197.97     67.36 o
   4   8   0      143.91      264.67     44.87 o
   6   8   0     3186.81     3138.51     90.92 o
   8   8   0     2141.82     2270.11     85.16 o
  10   8   0      113.08      122.30     35.61 o
  12   8   0     1217.61     1368.57     71.10 o
  14   8   0      844.93      911.40     66.35 o
  16   8   0      495.78      827.14    175.02 o
   1   9   0       54.20       66.00     53.51 o
   3   9   0        7.87      163.76     49.35 o
   5   9   0      178.76      247.20     61.19 o
   7   9   0       67.59       18.11     59.25 o
   9   9   0        1.68       10.57     73.56 o
 -31   1   1      600.84      733.20     64.37 o
 -29   1   1      106.50      174.58     34.71 o
 -27   1   1      551.37      604.73     40.63 o
 -25   1   1     8477.00     8101.36     96.18 o
 -23   1   1     2439.88     2393.42     40.17 o
 -21   1   1       93.43      123.73     13.71 o
 -19   1   1     3376.94     3289.22     30.27 o
 -17   1   1    23204.80    23379.87    107.81 o
 -15   1   1     2365.29     2725.62     25.61 o
 -13   1   1      667.74      879.56     17.67 o
 -11   1   1    17690.11    17034.04     75.14 o
  -9   1   1    12824.90    12655.30     58.61 o
  -7   1   1    12407.94    13037.50     52.55 o
  -5   1   1    20562.07    21054.57     76.91 o
  -3   1   1    37910.63    39512.69    151.76 o
  -1   1   1     4395.15     4268.11     23.29 o
   1   1   1    26697.67    28508.80    113.90 o
   3   1   1    61789.29    64072.95    261.47 o
   5   1   1    30092.03    30751.90    116.60 o
   7   1   1       34.30       73.63      7.31 o
   9   1   1      475.23      635.35     12.98 o
  11   1   1    52737.70    51901.71    215.97 o
  13   1   1     9684.26     9723.35     53.18 o
  15   1   1     2195.42     2207.19     19.99 o
  17   1   1     1257.86     1397.01     22.93 o
  19   1   1    21548.66    21296.80    121.89 o
  21   1   1       22.97       68.17     12.96 o
  23   1   1      712.15      873.40     31.27 o
  25   1   1     6402.56     6236.89     81.64 o
  27   1   1     4355.82     4545.40    103.42 o
  29   1   1       67.90      175.09     40.60 o
  31   1   1      576.54      750.45     68.39 o
 -30   2   1     2337.68     2358.74     87.40 o
 -28   2   1       17.60       19.27     29.55 o
 -26   2   1     4331.83     4151.46     66.19 o
 -24   2   1     3087.20     3144.29     54.25 o
 -22   2   1      849.61     1092.58     30.84 o
 -20   2   1     5789.85     5555.03     49.10 o
 -18   2   1     7282.72     7421.30     53.04 o
 -16   2   1    15050.16    14534.83     79.79 o
 -14   2   1     5017.72     5142.69     34.95 o
 -12   2   1    71275.70    73074.71    311.59 o
 -10   2   1    31707.53    30807.98    133.37 o
  -8   2   1    17715.08    17058.47     73.87 o
  -6   2   1      108.14       69.06      7.10 o
  -4   2   1    71586.63    72071.70    254.97 o
  -2   2   1    84191.05    87920.91    362.39 o
   0   2   1    10227.07    10291.88     44.44 o
   2   2   1     8318.42     8715.75     40.35 o
   4   2   1    24457.97    24082.57     92.09 o
   6   2   1    52669.34    52555.76    203.73 o
   8   2   1      866.92      742.20     14.69 o
  10   2   1    46726.52    45462.87    188.90 o
  12   2   1    30501.67    29329.57    138.84 o
  14   2   1    16668.35    16206.29     84.24 o
  16   2   1    12657.73    12005.54     70.06 o
  18   2   1    17076.66    16728.87    100.15 o
  20   2   1     5527.17     5558.10     46.57 o
  22   2   1     5359.11     5219.67     60.62 o
  24   2   1     6372.96     6593.76     84.51 o
  26   2   1     5729.08     5678.12     91.95 o
  28   2   1      299.15      333.20     36.74 o
  30   2   1      735.04      665.32     60.21 o
 -29   3   1      937.22     1048.14     66.19 o
 -27   3   1        4.37       31.60     28.28 o
 -25   3   1      773.75      885.72     39.32 o
 -23   3   1      414.73      659.32     30.37 o
 -21   3   1      771.74      983.19     28.02 o
 -19   3   1     1806.41     2059.29     32.32 o
 -17   3   1     2099.02     2087.33     32.07 o
 -15   3   1      626.72      921.70     19.52 o
 -13   3   1     1517.15     2051.28     30.92 o
 -11   3   1    18651.50    19084.90     93.28 o
  -9   3   1    19998.37    19387.34     89.75 o
  -7   3   1     7056.80     7918.07     50.06 o
  -5   3   1       95.43      395.32     50.73 o
  -3   3   1     2183.90     2060.80     15.46 o
  -1   3   1    22370.52    23720.48    102.11 o
   1   3   1    12523.71    12749.07     58.76 o
   3   3   1    28731.53    28307.92    125.05 o
   5   3   1      305.80      460.81     19.44 o
   7   3   1     8048.44     9558.70     49.31 o
   9   3   1     1156.19     1151.61     26.09 o
  11   3   1     8418.58     7927.78     49.52 o
  13   3   1      184.59      799.90     31.76 o
  15   3   1      558.95     1111.74     25.69 o
  17   3   1     4764.69     4724.20     43.23 o
  19   3   1    13263.03    12962.27     95.51 o
  21   3   1     5555.33     5806.10     64.70 o
  23   3   1     1227.13     1237.79     32.68 o
  25   3   1     1612.29     1617.06     46.14 o
  27   3   1       76.86       64.38     32.10 o
  29   3   1      484.10      575.36     64.41 o
 -28   4   1       63.53      178.11     38.58 o
 -26   4   1      427.01      421.00     37.56 o
 -24   4   1        6.45       48.63     23.31 o
 -22   4   1     2136.55     2426.63     54.94 o
 -20   4   1     1417.67     2080.67     37.15 o
 -18   4   1    11396.50    10289.50     86.39 o
 -16   4   1      649.38      657.55     25.47 o
 -14   4   1     1372.87     1715.70     43.84 o
 -12   4   1     6297.58     6544.80     47.60 o
 -10   4   1     2600.25     2615.61     24.58 o
  -8   4   1        2.91      606.84     42.51 o
  -6   4   1     4587.11     5529.62     50.01 o
  -4   4   1      162.05      340.06     14.98 o
  -2   4   1     1527.55     1746.92     16.91 o
   0   4   1      327.43      714.30     20.07 o
   2   4   1     1946.47     1922.98     24.88 o
   4   4   1      670.22      814.73     21.41 o
   6   4   1      480.96      936.42     29.21 o
   8   4   1      104.66      616.95     38.46 o
  10   4   1     1060.32     1399.42     17.92 o
  12   4   1      157.13      237.63     11.48 o
  14   4   1    10558.51    10072.38     88.15 o
  16   4   1      210.15      465.51     24.09 o
  18   4   1     5108.84     4948.76     58.00 o
  20   4   1       51.36      234.91     23.44 o
  22   4   1       63.70      220.17     25.17 o
  24   4   1      175.88      257.98     31.76 o
  26   4   1       49.17       23.09     30.25 o
  28   4   1      150.40      151.99     54.77 o
 -27   5   1      720.88      754.98     60.86 o
 -25   5   1     2264.03     2291.94     85.15 o
 -23   5   1      840.20      876.13     53.18 o
 -21   5   1      131.13      116.84     27.45 o
 -19   5   1     3895.28     3749.05     58.27 o
 -17   5   1     6103.90     6046.51     67.21 o
 -15   5   1     1947.10     2061.18     39.22 o
 -13   5   1     5112.43     4738.76     54.68 o
 -11   5   1     9390.00     9001.61     75.09 o
  -9   5   1    11396.56    11116.14     78.11 o
  -7   5   1        9.38      125.41     10.72 o
  -5   5   1    25944.90    24952.89    135.67 o
  -3   5   1     7987.83     8002.52     49.75 o
  -1   5   1     2821.70     2720.70     26.17 o
   1   5   1     1581.73     1664.12     24.91 o
   3   5   1    16201.53    15869.52     93.51 o
   5   5   1     4465.64     4569.98     39.45 o
   7   5   1      177.05      263.25     16.13 o
   9   5   1     1829.00     1928.23     30.40 o
  11   5   1    20939.92    20171.99    145.79 o
  13   5   1     2903.51     2879.99     47.19 o
  15   5   1      261.75      388.04     27.49 o
  17   5   1     3568.49     3246.80     59.10 o
  19   5   1     7053.99     6841.38    116.71 o
  21   5   1     1041.94     1083.18     47.81 o
  23   5   1     1231.66     1355.30     61.50 o
  25   5   1     1335.21     1584.30     75.85 o
  27   5   1     1108.65     1224.35     99.90 o
 -24   6   1     3113.90     2936.20    138.23 o
 -22   6   1      854.62      745.04     72.80 o
 -20   6   1      196.63      300.62     39.58 o
 -18   6   1     2858.19     2854.37     64.73 o
 -16   6   1     4898.63     4676.28     70.32 o
 -14   6   1     1264.01     1268.59     43.54 o
 -12   6   1     4936.41     4902.00     75.41 o
 -10   6   1    21510.91    20796.45    172.34 o
  -8   6   1      246.73      335.93     21.62 o
  -6   6   1     1498.56     1719.50     38.13 o
  -4   6   1    24376.70    23551.71    163.96 o
  -2   6   1     5592.67     5417.24     54.23 o
   0   6   1     1134.03     1187.03     34.65 o
   2   6   1      127.38      204.79     18.86 o
   4   6   1     5833.32     5604.41     52.77 o
   6   6   1     6964.23     7377.91     67.67 o
   8   6   1      304.91      451.88     28.41 o
  10   6   1     7030.51     6543.99     80.14 o
  12   6   1     7442.14     7175.56     79.76 o
  14   6   1      974.41     1206.05     38.89 o
  16   6   1     1312.13     1355.33     43.35 o
  18   6   1     4590.63     4514.81    131.75 o
  20   6   1     1811.09     1939.65     82.58 o
  22   6   1       85.03       51.09     38.83 o
  24   6   1     2223.25     2245.47    129.07 o
 -21   7   1      823.58      835.30     89.02 o
 -19   7   1       10.00      115.28     42.06 o
 -17   7   1      610.08      603.16     54.85 o
 -15   7   1      572.68      806.49     48.27 o
 -13   7   1        2.05      179.29     29.77 o
 -11   7   1       22.92       87.84     27.98 o
  -9   7   1     3350.57     2990.03     70.07 o
  -7   7   1      303.56      526.80     38.63 o
  -5   7   1      694.29     1017.55     38.28 o
  -3   7   1      747.99      713.33     34.38 o
  -1   7   1     2859.67     3169.21     61.74 o
   1   7   1      149.80      530.64     56.99 o
   3   7   1      830.68     1077.54     38.02 o
   5   7   1      503.47      506.65     31.60 o
   7   7   1      363.61      537.70     40.41 o
   9   7   1     1420.14     1429.15     51.99 o
  11   7   1      409.97      593.39     43.32 o
  13   7   1      264.87      411.70     35.67 o
  15   7   1       17.14      197.77     37.72 o
  17   7   1      324.95      396.87     48.86 o
  19   7   1      271.42      215.27     57.60 o
  21   7   1       13.46       77.96    106.52 o
 -16   8   1       37.72      206.27     50.09 o
 -14   8   1       84.04      118.27     46.99 o
 -12   8   1      714.58      861.58     59.71 o
 -10   8   1      489.15      559.03     48.06 o
  -8   8   1       34.72      103.58     46.16 o
  -6   8   1       15.25      239.36     39.28 o
  -4   8   1     1564.06     1820.69     67.89 o
  -2   8   1     1941.20     2087.55     72.30 o
   0   8   1        8.51      112.38     40.27 o
   2   8   1     1401.63     1652.39     58.78 o
   4   8   1     1682.87     1754.86     63.22 o
   6   8   1      480.23      692.47     49.42 o
   8   8   1       22.25      123.45     40.04 o
  10   8   1      112.69      152.12     38.52 o
  12   8   1      376.46      459.81     58.64 o
  14   8   1      339.04      433.19     45.30 o
  16   8   1       68.07       98.35     96.05 o
  -9   9   1     1118.94     1234.49    104.94 o
  -7   9   1       16.23       13.06     61.04 o
  -5   9   1     1228.62     1340.53     96.09 o
  -3   9   1     2571.10     2336.81     88.99 o
  -1   9   1      992.82     1059.36     74.73 o
   1   9   1      319.19      323.89     74.97 o
   3   9   1     2316.61     2373.95    104.18 o
   5   9   1      904.62      925.80     68.62 o
   7   9   1      241.54      203.62     52.94 o
   9   9   1      495.12      479.40    100.73 o
 -32   0   2        5.33        0.00     84.58 o
 -30   0   2      914.33     1125.01    176.22 o
 -28   0   2     4250.52     3978.15    118.76 o
 -26   0   2     4678.27     4495.60     73.71 o
 -24   0   2       44.77       65.62     22.80 o
 -22   0   2     6305.14     6027.91     76.25 o
 -20   0   2    34098.13    33359.64    229.12 o
 -18   0   2     7442.18     7503.96     63.89 o
 -16   0   2     6003.86     6436.06     56.09 o
 -14   0   2   138156.17   143299.86    936.36 o
 -12   0   2    15567.96    14614.42     99.90 o
 -10   0   2     6587.90     6871.07     49.22 o
  -8   0   2    35999.89    38125.77    193.62 o
  -6   0   2    90671.13    89458.63    754.08 o
  -4   0   2   197343.61   205926.81   1103.96 o
  -2   0   2    45611.64    47411.60    344.31 o
   0   0   2   182331.02   165162.61   6098.46 o
   2   0   2   165967.98   169763.28   2168.56 o
   4   0   2    26194.04    25549.52    188.46 o
   6   0   2    21096.14    22001.70    120.75 o
   8   0   2    74599.43    78015.28    454.85 o
  10   0   2    35282.45    33526.27    200.02 o
  12   0   2     1592.63     1689.56     32.71 o
  14   0   2      591.59      331.82     15.87 o
  16   0   2    18819.09    18319.97    124.82 o
  18   0   2       11.98       32.76     12.75 o
  20   0   2     3016.87     2622.93     69.01 o
  22   0   2    18746.53    18341.47    189.77 o
  24   0   2     3460.91     3222.11     64.23 o
  26   0   2      247.66      218.24     45.29 o
  28   0   2      385.97      550.98     52.40 o
  30   0   2     2386.24     2293.11    121.43 o
 -31   1   2       39.55      103.90     35.52 o
 -29   1   2      812.75      880.28     51.23 o
 -27   1   2     2589.71     2531.65     51.51 o
 -25   1   2     2469.93     2679.44     49.10 o
 -23   1   2     1648.34     1928.28     34.33 o
 -21   1   2     3549.91     3330.36     35.13 o
 -19   1   2     9445.66     9333.93     61.93 o
 -17   1   2     1154.51     1476.67     23.06 o
 -15   1   2    34046.48    33100.61    140.75 o
 -13   1   2    28540.04    29398.86    127.66 o
 -11   1   2    22273.25    22278.43     91.62 o
  -9   1   2     1221.63     1363.39     14.45 o
  -7   1   2     9253.59     8627.57     36.57 o
  -5   1   2    24798.02    25156.98     90.36 o
  -3   1   2     6649.06     6336.30     27.39 o
  -1   1   2    37619.36    40178.13    145.01 o
   1   1   2    28455.05    31214.77    131.47 o
   3   1   2    24588.55    24978.85     98.56 o
   5   1   2     2031.82     2222.70     21.04 o
   7   1   2    25076.58    24878.32    105.79 o
   9   1   2    13680.12    12966.28     60.83 o
  11   1   2     2395.30     2723.49     33.37 o
  13   1   2    15461.84    14977.76     75.64 o
  15   1   2     9270.36     8996.92     48.64 o
  17   1   2     3073.46     3052.29     27.74 o
  19   1   2       92.18      244.20     15.34 o
  21   1   2     4463.59     4649.73     47.16 o
  23   1   2     1491.01     1650.12     43.01 o
  25   1   2     1392.11     1905.75     49.80 o
  27   1   2     1194.31     1492.82     59.12 o
  29   1   2     1810.05     1722.33     66.47 o
  31   1   2      704.86      858.09     59.97 o
 -32   2   2       90.28      280.55     63.43 o
 -30   2   2      144.38      331.02     47.92 o
 -28   2   2       62.49       56.58     26.61 o
 -26   2   2      145.51      372.44     28.78 o
 -24   2   2        0.32      199.93     19.67 o
 -22   2   2      687.41      676.32     25.84 o
 -20   2   2     2832.34     2810.19     32.07 o
 -18   2   2      552.28      664.76     17.20 o
 -16   2   2     1352.86     1998.73     32.99 o
 -14   2   2      492.29      612.81     11.45 o
 -12   2   2    11714.92    12853.11     66.93 o
 -10   2   2       48.76      258.50     14.72 o
  -8   2   2     1605.73     2004.94     17.38 o
  -6   2   2     7475.67     7355.92     33.60 o
  -4   2   2    32961.56    33418.54    123.10 o
  -2   2   2    19866.83    20470.35     83.63 o
   0   2   2     1026.95     1171.91     11.89 o
   2   2   2    24468.16    24627.35    109.43 o
   4   2   2      186.04      260.49      8.91 o
   6   2   2     7395.87     7649.67     36.98 o
   8   2   2     3917.62     4114.71     35.61 o
  10   2   2     8868.31     8814.83     47.06 o
  12   2   2       19.51      227.58     18.18 o
  14   2   2     3422.88     3176.39     26.31 o
  16   2   2     4391.14     4042.72     34.99 o
  18   2   2     1135.96     1311.57     26.89 o
  20   2   2     1844.83     2294.59     30.36 o
  22   2   2     1326.22     1411.41     34.32 o
  24   2   2       24.46      195.86     25.98 o
  26   2   2       76.84      252.69     29.75 o
  28   2   2      104.86      130.68     33.65 o
  30   2   2       93.69       81.36     39.40 o
 -31   3   2       31.79        0.00     52.41 o
 -29   3   2     2516.25     2482.81     89.11 o
 -27   3   2      766.14     1006.26     50.00 o
 -25   3   2      664.75      760.56     34.33 o
 -23   3   2      745.17      843.77     30.68 o
 -21   3   2     8698.88     8469.45     81.07 o
 -19   3   2     8172.98     8183.77     68.44 o
 -17   3   2      352.78      517.95     17.06 o
 -15   3   2     6613.56     6178.48     47.17 o
 -13   3   2     4666.72     4591.38     31.83 o
 -11   3   2    34563.52    35363.41    162.09 o
  -9   3   2    13864.98    13686.74     66.78 o
  -7   3   2    97557.01   101803.08    390.66 o
  -5   3   2    30273.84    32351.63    123.45 o
  -3   3   2    12355.53    12295.05     56.02 o
  -1   3   2    76859.59    80642.33    307.14 o
   1   3   2    11631.97    10602.90     49.91 o
   3   3   2     4870.13     4505.04     26.64 o
   5   3   2     2704.42     3274.23     22.25 o
   7   3   2    97162.73    99817.57    412.98 o
   9   3   2    40322.76    40920.53    191.48 o
  11   3   2     3116.88     3151.01     26.75 o
  13   3   2    14146.23    14064.70     78.19 o
  15   3   2    18893.64    18287.08    109.29 o
  17   3   2    10327.24     9591.44     70.24 o
  19   3   2      252.26      462.31     32.56 o
  21   3   2     7015.43     7236.90     78.83 o
  23   3   2     1061.67     1121.39     33.62 o
  25   3   2      671.87      832.19     38.56 o
  27   3   2       89.32       97.12     32.81 o
  29   3   2     2858.31     2947.94    120.01 o
 -28   4   2     1246.43     1473.22     72.11 o
 -26   4   2     1776.64     1849.75     52.41 o
 -24   4   2      126.94      151.15     29.17 o
 -22   4   2     4672.31     4636.61     64.08 o
 -20   4   2    12815.46    12414.00    105.15 o
 -18   4   2    10600.11     9923.03     88.12 o
 -16   4   2     3500.96     3490.30     44.66 o
 -14   4   2    11869.16    11207.69     87.63 o
 -12   4   2    10153.16     9543.60     59.86 o
 -10   4   2     1238.96     1270.46     17.93 o
  -8   4   2    13081.32    12242.10     61.18 o
  -6   4   2    61950.97    63016.44    258.00 o
  -4   4   2    20032.63    19143.65     91.82 o
  -2   4   2     2626.41     2547.96     19.70 o
   0   4   2    23168.47    22669.96    102.61 o
   2   4   2    26060.88    25910.46    132.58 o
   4   4   2      431.60      394.00     12.29 o
   6   4   2    23272.60    22743.67    114.12 o
   8   4   2    26887.39    26591.26    121.02 o
  10   4   2    17587.34    17258.19     93.72 o
  12   4   2      329.24      363.65     15.66 o
  14   4   2    23689.50    22315.19    156.25 o
  16   4   2     9721.31     9139.35     91.58 o
  18   4   2     2832.88     2956.00     43.62 o
  20   4   2     1881.71     1854.22     49.55 o
  22   4   2     5365.79     5128.83     69.67 o
  24   4   2     1026.38     1081.22     44.17 o
  26   4   2      128.58       83.12     32.13 o
  28   4   2     1484.15     1521.87    103.16 o
 -27   5   2      907.79     1063.74     67.83 o
 -25   5   2        9.79      122.05     36.85 o
 -23   5   2       36.97       90.03     30.03 o
 -21   5   2     1364.77     1293.70     39.22 o
 -19   5   2     1697.53     1733.27     44.02 o
 -17   5   2      154.54      279.37     21.71 o
 -15   5   2       38.26      153.75     19.38 o
 -13   5   2     5026.44     4626.48     51.52 o
 -11   5   2      901.11     1256.97     28.35 o
  -9   5   2        0.45      282.05     18.81 o
  -7   5   2     1487.24     1516.33     22.54 o
  -5   5   2      264.07      615.96     24.01 o
  -3   5   2      866.72      988.67     18.80 o
  -1   5   2     3053.68     3326.32     27.95 o
   1   5   2    10700.81    10271.92     62.41 o
   3   5   2     1136.88     1187.36     23.10 o
   5   5   2     2202.35     2287.35     32.08 o
   7   5   2       97.64      229.29     14.48 o
   9   5   2     9879.16     9749.98     74.32 o
  11   5   2      291.07      919.83     46.10 o
  13   5   2      453.27      656.17     34.80 o
  15   5   2     2353.41     2272.67     52.86 o
  17   5   2      315.16      637.99     31.18 o
  19   5   2     2299.01     2445.00     78.43 o
  21   5   2      445.70      562.70     35.52 o
  23   5   2      424.46      506.77     40.07 o
  25   5   2        3.30       62.72     42.83 o
 -24   6   2       12.81      216.80     54.75 o
 -22   6   2     1059.33     1000.43     60.82 o
 -20   6   2      497.45      514.34     39.69 o
 -18   6   2      103.09      232.82     29.04 o
 -16   6   2      547.36      900.15     67.18 o
 -14   6   2     1656.07     1828.12     55.94 o
 -12   6   2     1180.78     1705.03     44.25 o
 -10   6   2      862.24     2125.94     91.96 o
  -8   6   2     1610.11     1601.51     34.42 o
  -6   6   2     6209.33     5845.24     52.01 o
  -4   6   2      865.18     1961.34     68.34 o
  -2   6   2        1.59       79.40     17.46 o
   0   6   2        3.79       10.18     15.52 o
   2   6   2    10187.64     9463.44     81.86 o
   4   6   2     4472.96     4096.21     46.64 o
   6   6   2     5445.39     5352.53     52.31 o
   8   6   2     1109.67     1227.01     39.02 o
  10   6   2      156.83      251.40     21.46 o
  12   6   2        3.53      298.21     24.06 o
  14   6   2      632.00      924.21     35.69 o
  16   6   2      729.12      807.64     43.33 o
  18   6   2      677.69      794.18     71.77 o
  20   6   2        8.03      209.55     42.10 o
  22   6   2      311.65      300.77     47.34 o
  24   6   2      702.43      820.96     80.62 o
 -21   7   2     2545.16     2440.92    142.39 o
 -19   7   2     3228.00     3117.64     82.36 o
 -17   7   2      311.53      311.47     45.86 o
 -15   7   2     2536.62     2460.82     69.88 o
 -13   7   2     3067.29     3239.53     78.80 o
 -11   7   2     2247.05     2094.95     53.08 o
  -9   7   2      150.11      267.24     32.88 o
  -7   7   2     5966.41     5731.78     90.85 o
  -5   7   2     6102.28     5803.62     71.03 o
  -3   7   2     1608.76     1415.05     48.51 o
  -1   7   2     4071.40     4123.41     60.69 o
   1   7   2    16395.91    16430.06    141.50 o
   3   7   2     6715.43     6416.90     82.25 o
   5   7   2      704.14      736.29     34.99 o
   7   7   2    10226.50     9786.95    120.63 o
   9   7   2     7537.35     7453.71     95.73 o
  11   7   2       84.35       61.39     29.04 o
  13   7   2      801.13      958.95     46.29 o
  15   7   2     2504.60     2723.20     68.16 o
  17   7   2     1789.55     1672.07     95.16 o
  19   7   2       92.16       69.20     75.10 o
  21   7   2     1949.55     1986.88    200.44 o
 -16   8   2      282.87      387.35     45.06 o
 -14   8   2     2188.83     2337.94     83.29 o
 -12   8   2     2165.29     2215.84     87.61 o
 -10   8   2      287.21      285.71     46.87 o
  -8   8   2     1085.47     1322.72     79.19 o
  -6   8   2     4139.14     4003.44     97.72 o
  -4   8   2     1258.09     1403.61     58.27 o
  -2   8   2      304.14      462.39     55.91 o
   0   8   2     2065.61     1917.23     62.90 o
   2   8   2     3737.50     3794.54     86.51 o
   4   8   2      419.54      634.92     46.72 o
   6   8   2     2691.59     2957.84     87.13 o
   8   8   2     2564.09     2514.20     91.03 o
  10   8   2      754.63     1042.65     75.59 o
  12   8   2       53.54       49.06     34.03 o
  14   8   2     2309.09     2432.97    123.70 o
  16   8   2     1492.57     1702.81    137.01 o
  -9   9   2       20.64      191.22     47.66 o
  -7   9   2        8.01       53.43     63.81 o
  -5   9   2      364.05      431.82     74.24 o
  -3   9   2        8.86       96.16     44.22 o
  -1   9   2        0.73       59.51     49.91 o
   1   9   2        4.57       42.20     59.56 o
   3   9   2        4.24       86.42     45.26 o
   5   9   2        6.90      124.04     47.25 o
   7   9   2      143.43      241.72     56.97 o
 -31   1   3     2743.92     2594.61     83.72 o
 -29   1   3     1407.67     1498.16     60.78 o
 -27   1   3     1913.85     1921.44     48.40 o
 -25   1   3     1103.21     1272.46     37.87 o
 -23   1   3    12368.86    11574.50     97.70 o
 -21   1   3      391.79      572.30     18.24 o
 -19   1   3    11571.30    11139.59     63.76 o
 -17   1   3    12239.82    11456.06     60.96 o
 -15   1   3    27413.13    26647.10    119.26 o
 -13   1   3     1158.72     1951.21     34.74 o
 -11   1   3    18016.17    18137.60     75.15 o
  -9   1   3    19057.55    19347.00     73.91 o
  -7   1   3       83.63      168.25      6.22 o
  -5   1   3    68751.62    71304.28    259.17 o
  -3   1   3   103701.00   107023.72    366.16 o
  -1   1   3   165159.00   175020.11    594.77 o
   1   1   3    21279.53    21600.65     88.34 o
   3   1   3      119.47       79.44      4.29 o
   5   1   3    87790.93    89533.52    346.22 o
   7   1   3    34244.00    35102.57    141.83 o
   9   1   3    15823.24    15413.32     69.64 o
  11   1   3      387.84      414.51     11.22 o
  13   1   3    52784.96    52918.64    230.72 o
  15   1   3     2033.30     2229.91     22.72 o
  17   1   3     8589.31     8342.46     54.26 o
  19   1   3     6157.23     5948.21     53.35 o
  21   1   3    15974.11    15247.14    113.48 o
  23   1   3      286.81      404.44     24.35 o
  25   1   3     8317.01     8147.04    105.90 o
  27   1   3     3347.47     3392.81     90.20 o
  29   1   3      507.49      665.45     51.87 o
  31   1   3      615.26      791.29     71.95 o
 -32   2   3     2281.56     2428.11     91.12 o
 -30   2   3     3720.17     3348.20    107.93 o
 -28   2   3     1179.68     1261.62     54.21 o
 -26   2   3     5624.70     5105.61     72.00 o
 -24   2   3     9025.86     8615.03     86.45 o
 -22   2   3     3338.02     3155.41     45.67 o
 -20   2   3     2499.76     2189.08     27.65 o
 -18   2   3     4959.95     4759.69     37.29 o
 -16   2   3    36143.80    35744.48    165.67 o
 -14   2   3      642.33      745.64     13.30 o
 -12   2   3    16570.16    17085.88     81.47 o
 -10   2   3    49567.33    50773.92    209.25 o
  -8   2   3    81059.43    85114.84    318.92 o
  -6   2   3      549.72      644.84      7.00 o
  -4   2   3    43239.50    43115.83    164.30 o
  -2   2   3     8271.69     7768.97     34.34 o
   0   2   3    57859.44    60667.92    236.79 o
   2   2   3     2114.93     2237.75     14.75 o
   4   2   3    59090.88    60416.21    237.72 o
   6   2   3    21636.92    21885.15     92.43 o
   8   2   3    45995.76    47630.69    199.15 o
  10   2   3    30983.40    30988.24    140.29 o
  12   2   3    48803.26    47700.92    208.02 o
  14   2   3     2810.42     2774.26     24.81 o
  16   2   3       96.05       93.73     10.11 o
  18   2   3    14980.59    14084.76     88.88 o
  20   2   3    23364.77    23073.52    190.11 o
  22   2   3     1661.69     1680.20     34.35 o
  24   2   3     4656.94     4204.30     67.65 o
  26   2   3     5782.48     5687.67    100.13 o
  28   2   3     1284.34     1527.79     77.46 o
  30   2   3       11.00        8.80     33.54 o
 -31   3   3      277.66      324.06     64.28 o
 -29   3   3      922.32     1027.23     62.65 o
 -27   3   3      806.03      773.38     41.32 o
 -25   3   3     1323.54     1569.46     52.31 o
 -23   3   3     3530.85     3264.45     48.17 o
 -21   3   3     6928.99     6871.32     64.26 o
 -19   3   3       44.20      224.64     16.80 o
 -17   3   3     4993.33     4754.77     42.89 o
 -15   3   3     5836.85     5715.92     40.12 o
 -13   3   3      793.89     1423.69     26.13 o
 -11   3   3    46353.53    47642.27    211.51 o
  -9   3   3     9264.38     9397.28     46.76 o
  -7   3   3     1472.97     2341.82     44.26 o
  -5   3   3     8004.46     8904.72     47.33 o
  -3   3   3    16878.34    17891.85     80.08 o
  -1   3   3     3431.96     3425.61     29.36 o
   1   3   3     2582.15     2635.36     19.89 o
   3   3   3    10352.28    10444.82     52.51 o
   5   3   3    20246.81    20464.35    100.64 o
   7   3   3     9039.41     9669.27     53.19 o
   9   3   3      353.34      558.65     13.03 o
  11   3   3     6786.63     6619.26     45.21 o
  13   3   3      425.37      614.18     14.46 o
  15   3   3     1580.46     2746.49     44.55 o
  17   3   3     4167.61     3897.36     43.54 o
  19   3   3    16871.70    15697.20    126.98 o
  21   3   3     1174.31     1394.72     35.84 o
  23   3   3        0.25       45.48     18.30 o
  25   3   3     2230.65     2036.28     52.88 o
  27   3   3      797.08      815.93     56.60 o
  29   3   3      302.37      350.33     64.51 o
 -28   4   3        0.30       29.13     35.38 o
 -26   4   3      381.06      472.36     36.20 o
 -24   4   3      104.22      174.48     29.35 o
 -22   4   3      145.22      219.53     23.82 o
 -20   4   3      314.23      785.61     50.43 o
 -18   4   3     3353.03     3403.84     48.42 o
 -16   4   3       50.33      138.33     15.63 o
 -14   4   3        9.51      208.71     14.78 o
 -12   4   3      385.99      755.78     24.61 o
 -10   4   3     5972.64     6075.65     36.16 o
  -8   4   3      542.73      845.32     17.56 o
  -6   4   3      322.26     1038.80     39.19 o
  -4   4   3     3261.05     2902.65     28.58 o
  -2   4   3       71.63       35.64      6.14 o
   0   4   3     3484.41     3471.28     31.47 o
   2   4   3      247.50      542.05     15.72 o
   4   4   3     8435.13     8227.25     49.85 o
   6   4   3     6606.95     7042.00     43.86 o
   8   4   3      464.22      671.71     15.60 o
  10   4   3      344.52      620.01     21.07 o
  12   4   3      990.30      987.95     22.64 o
  14   4   3     2341.90     2245.68     35.11 o
  16   4   3     7248.93     6587.97     70.89 o
  18   4   3     1627.24     2041.47     41.30 o
  20   4   3     1554.49     1545.04     43.96 o
  22   4   3      156.35      194.42     28.40 o
  24   4   3       95.30       71.37     27.73 o
  26   4   3     1036.79     1126.26     55.87 o
  28   4   3      194.75      241.32     56.38 o
 -27   5   3      874.91      881.93     52.97 o
 -25   5   3     1864.85     1778.91     62.02 o
 -23   5   3     3444.48     3595.38     71.35 o
 -21   5   3       90.82      213.78     24.02 o
 -19   5   3     3683.14     3237.72     87.26 o
 -17   5   3     3739.07     3479.91     56.97 o
 -15   5   3     5447.16     5532.99     61.10 o
 -13   5   3      523.33      573.63     18.81 o
 -11   5   3    12733.39    12271.57     86.99 o
  -9   5   3    20685.79    19796.67    108.56 o
  -7   5   3     4704.67     4680.04     39.64 o
  -5   5   3     3997.78     4040.74     34.13 o
  -3   5   3    25957.38    25477.22    129.67 o
  -1   5   3    12146.72    11993.92     66.08 o
   1   5   3       26.81       86.06     13.19 o
   3   5   3     3411.31     3530.07     31.88 o
   5   5   3    19933.19    19974.28    111.42 o
   7   5   3    15555.40    14909.84    107.19 o
   9   5   3     2869.21     3165.17     40.81 o
  11   5   3     7280.96     7255.59     76.69 o
  13   5   3    13648.20    12725.10    107.71 o
  15   5   3     5195.96     4700.90     69.70 o
  17   5   3     4335.89     4444.54    103.62 o
  19   5   3     6591.53     6248.21    102.38 o
  21   5   3     3872.70     3663.24     76.65 o
  23   5   3       61.14      103.89     31.15 o
  25   5   3     1220.40     1411.35     64.37 o
 -24   6   3     2928.65     2973.25    114.23 o
 -22   6   3     2053.20     1846.57     74.72 o
 -20   6   3       10.94       14.13     28.14 o
 -18   6   3     2315.69     2360.26     61.88 o
 -16   6   3     7171.37     7105.84    105.44 o
 -14   6   3     5556.52     5129.75     82.49 o
 -12   6   3      499.93      903.08     38.62 o
 -10   6   3     8192.33     8172.51     93.54 o
  -8   6   3     7924.89     7754.21     78.74 o
  -6   6   3     2231.16     2445.75     36.25 o
  -4   6   3    15339.82    14960.57    109.90 o
  -2   6   3     7076.07     6713.92     67.09 o
   0   6   3     1963.82     1986.16     44.75 o
   2   6   3       58.24      187.18     16.39 o
   4   6   3     2888.92     2912.80     44.13 o
   6   6   3    11417.52    10825.78     91.24 o
   8   6   3      272.79      419.06     24.14 o
  10   6   3      206.24      306.60     27.17 o
  12   6   3    10544.35     9972.96    107.02 o
  14   6   3     5289.97     5066.01     68.29 o
  16   6   3      343.40      389.88     43.07 o
  18   6   3     3943.48     3738.76    101.24 o
  20   6   3     3595.72     3538.97    104.22 o
  22   6   3      139.27      219.75     40.99 o
  24   6   3     1140.32     1302.15     90.94 o
 -21   7   3      512.22      703.08     79.31 o
 -19   7   3      240.05      473.79     41.93 o
 -17   7   3      501.85      477.03     62.40 o
 -15   7   3      416.81      597.02     41.35 o
 -13   7   3      547.51      869.27     50.47 o
 -11   7   3       34.25      143.71     29.05 o
  -9   7   3     1045.10      995.94     47.83 o
  -7   7   3       58.11      162.69     27.86 o
  -5   7   3       38.66      166.31     22.34 o
  -3   7   3       49.83       84.81     22.75 o
  -1   7   3     2462.53     2246.94     67.09 o
   1   7   3     1485.37     1921.52     51.73 o
   3   7   3      810.47     1385.96     63.14 o
   5   7   3       17.74       65.51     21.94 o
   7   7   3       57.50      382.90     32.71 o
   9   7   3       80.91      410.38     36.44 o
  11   7   3      691.74      813.08     47.13 o
  13   7   3        7.17       91.31     27.54 o
  15   7   3      441.98      520.08     57.53 o
  17   7   3      113.75      171.02     50.15 o
  19   7   3      863.08      780.79     69.18 o
 -16   8   3      775.41      933.73     58.60 o
 -14   8   3       24.23      209.64     41.34 o
 -12   8   3      377.21      595.54     58.15 o
 -10   8   3      140.92      249.46     43.66 o
  -8   8   3      720.94      827.06     48.51 o
  -6   8   3       21.14      128.31     38.39 o
  -4   8   3      176.86      293.59     31.20 o
  -2   8   3     1377.33     1334.15     67.94 o
   0   8   3     1699.87     1759.37     63.97 o
   2   8   3      984.44     1106.90     74.42 o
   4   8   3     1085.38     1346.40     67.24 o
   6   8   3     1560.91     1702.34     73.24 o
   8   8   3      284.27      410.55     45.20 o
  10   8   3      579.44      724.71     62.78 o
  12   8   3      271.42      382.08     45.40 o
  14   8   3      485.96      644.15     57.04 o
  16   8   3       71.68      126.88    225.56 o
  -9   9   3     2086.75     2221.12     93.26 o
  -7   9   3      556.74      618.29     76.46 o
  -5   9   3      336.35      327.49     66.65 o
  -3   9   3     1927.97     2050.84     90.50 o
  -1   9   3     1437.13     1603.81     84.14 o
   1   9   3      176.95      136.63     56.22 o
   3   9   3      874.71      966.47     86.29 o
   5   9   3     2663.80     2691.83    110.90 o
   7   9   3      748.07      825.78     96.96 o
 -32   0   4      703.89      659.79     92.11 o
 -30   0   4      158.87      223.99     67.15 o
 -28   0   4     2940.10     2748.77    107.21 o
 -26   0   4    10181.38    10325.15    117.87 o
 -24   0   4     1558.31     1360.56     50.28 o
 -22   0   4     1425.10     1281.40     43.00 o
 -20   0   4    22001.14    21671.05    162.87 o
 -18   0   4    34306.25    33414.15    197.98 o
 -16   0   4    22724.36    24202.40    142.86 o
 -14   0   4    14379.92    15136.98    119.23 o
 -12   0   4    30413.87    29645.57    175.66 o
 -10   0   4     4497.15     3844.56     33.32 o
  -8   0   4    13078.40    13309.13     68.72 o
  -6   0   4    57724.89    61875.18    553.05 o
  -4   0   4   105196.12   109926.91    613.96 o
  -2   0   4    36414.73    37031.19    193.66 o
   0   0   4    16386.86    16434.88    142.89 o
   2   0   4    91963.97    89599.65    857.26 o
   4   0   4       62.76       90.19      8.07 o
   6   0   4    12025.75    12302.40     72.70 o
   8   0   4   187336.61   190684.41   1014.46 o
  10   0   4   122421.28   125992.23    719.98 o
  12   0   4     1157.08     1449.67     56.07 o
  14   0   4     3642.93     3293.73     37.78 o
  16   0   4     2778.37     2805.58     35.87 o
  18   0   4     8242.45     7533.25     83.23 o
  20   0   4    11159.32    10883.12    117.84 o
  22   0   4     4567.23     4066.38     84.59 o
  24   0   4     4631.98     4579.38     87.51 o
  26   0   4     5208.86     4850.23    118.48 o
  28   0   4     1018.62     1473.63    100.55 o
  30   0   4      858.89      782.62     82.36 o
 -31   1   4      145.49      363.93     46.65 o
 -29   1   4       21.72       86.78     27.22 o
 -27   1   4     2750.22     2665.51     49.43 o
 -25   1   4     5236.35     5014.37     55.22 o
 -23   1   4       40.66      281.77     18.71 o
 -21   1   4     4253.68     4657.75     40.75 o
 -19   1   4    10213.25     9717.35     59.65 o
 -17   1   4     2463.52     2568.34     22.84 o
 -15   1   4     3701.91     4226.36     37.09 o
 -13   1   4    43629.30    44385.37    173.37 o
 -11   1   4     6882.03     6799.42     32.53 o
  -9   1   4      159.44      258.03     10.04 o
  -7   1   4    10127.26    10049.55     42.56 o
  -5   1   4    18452.18    18162.93     76.65 o
  -3   1   4    10831.16    11302.22     43.96 o
  -1   1   4       77.14       99.16      4.77 o
   1   1   4     3048.46     2776.79     15.63 o
   3   1   4    14077.33    13976.73     59.22 o
   5   1   4     1317.45     1193.10      8.84 o
   7   1   4     8797.52     8587.55     40.00 o
   9   1   4    43034.56    43417.95    183.68 o
  11   1   4    34614.48    35581.09    157.74 o
  13   1   4     9016.17     9135.93     52.37 o
  15   1   4    17286.22    17269.51     90.45 o
  17   1   4     3167.52     3063.85     30.15 o
  19   1   4      234.23      264.08     15.16 o
  21   1   4       12.04      193.71     19.88 o
  23   1   4     4034.00     3936.81     60.04 o
  25   1   4     2433.63     2514.50     67.74 o
  27   1   4       40.99      119.76     40.44 o
  29   1   4      551.01      687.88     56.60 o
  31   1   4     1881.43     1827.58    121.75 o
 -32   2   4       35.83      157.32     42.63 o
 -30   2   4        0.31      339.61     40.74 o
 -28   2   4       90.91      127.89     39.21 o
 -26   2   4     1270.70     1458.87     42.47 o
 -24   2   4     2005.02     2445.11     43.89 o
 -22   2   4     1041.93     1188.63     31.37 o
 -20   2   4       90.49       67.18     10.56 o
 -18   2   4     3992.28     3778.99     32.44 o
 -16   2   4       31.59      570.83     29.76 o
 -14   2   4      191.80      337.72      9.20 o
 -12   2   4     2802.35     2862.29     29.23 o
 -10   2   4      235.91      934.62     32.74 o
  -8   2   4    27055.20    28766.68    118.50 o
  -6   2   4     1414.86     1434.73     12.31 o
  -4   2   4     1932.72     2189.16     27.53 o
  -2   2   4     7878.11     7842.39     35.47 o
   0   2   4     1112.23      995.63     13.27 o
   2   2   4     8439.53     8619.12     44.31 o
   4   2   4     5997.32     5939.34     31.76 o
   6   2   4    11025.57    12088.39     53.67 o
   8   2   4     2336.62     2209.12     18.52 o
  10   2   4       65.49       57.34      7.27 o
  12   2   4     1736.59     1700.94     18.66 o
  14   2   4      988.21     1111.37     22.99 o
  16   2   4        9.98        9.72      9.63 o
  18   2   4      936.97     1055.20     24.13 o
  20   2   4     4474.44     5108.55     68.75 o
  22   2   4     1248.47     1288.41     39.08 o
  24   2   4      351.34      355.67     29.98 o
  26   2   4      307.63      443.89     34.38 o
  28   2   4      515.16      630.41     51.97 o
  30   2   4      135.93      107.22     45.49 o
 -31   3   4      437.94      507.52     60.34 o
 -29   3   4      216.00      281.74     49.23 o
 -27   3   4     3758.35     3695.64     70.44 o
 -25   3   4     4304.74     4568.74     69.49 o
 -23   3   4      713.27      873.95     28.32 o
 -21   3   4    14521.47    14056.91    114.13 o
 -19   3   4     2314.93     2378.90     43.33 o
 -17   3   4     1020.45     1412.32     23.24 o
 -15   3   4     1136.63     1372.30     19.04 o
 -13   3   4    52011.59    51037.32    234.94 o
 -11   3   4     3888.02     4475.60     58.71 o
  -9   3   4     1736.83     2127.16     28.06 o
  -7   3   4    21351.25    20224.36     85.21 o
  -5   3   4   127846.81   133875.61    509.00 o
  -3   3   4      841.35      738.30     16.41 o
  -1   3   4       93.15      151.57      8.08 o
   1   3   4    26428.46    25385.29    114.36 o
   3   3   4    60933.52    63280.14    291.59 o
   5   3   4      639.68      927.08     21.77 o
   7   3   4     9946.91     9355.54     51.56 o
   9   3   4    11371.75    10919.24     60.93 o
  11   3   4    14437.60    14303.98     76.57 o
  13   3   4       74.32      100.55      9.13 o
  15   3   4    40411.20    39619.40    217.76 o
  17   3   4     4238.77     4190.60     46.00 o
  19   3   4      142.99      251.51     22.89 o
  21   3   4      255.27      218.87     21.47 o
  23   3   4     2866.86     2990.84     70.45 o
  25   3   4      246.39      267.94     30.17 o
  27   3   4      263.30      261.74     44.53 o
  29   3   4      752.50      917.84     83.41 o
 -30   4   4       49.18       17.94     52.84 o
 -28   4   4      767.71      967.52     55.17 o
 -26   4   4     2824.47     2892.59     62.02 o
 -24   4   4     1507.36     1475.05     46.66 o
 -22   4   4      290.89      395.12     24.13 o
 -20   4   4    14386.10    14155.30    119.22 o
 -18   4   4     3801.09     3692.66     46.14 o
 -16   4   4     1079.20     1107.50     23.07 o
 -14   4   4     7346.44     7052.80     54.35 o
 -12   4   4    30224.75    28966.27    141.66 o
 -10   4   4     8699.14     8273.56     47.13 o
  -8   4   4    10324.84     9858.22     53.97 o
  -6   4   4    26373.51    25374.21    111.01 o
  -4   4   4    22747.59    21860.55    103.49 o
  -2   4   4     4803.82     4733.73     30.67 o
   0   4   4    41505.77    42069.77    195.66 o
   2   4   4    23185.68    21885.74    114.39 o
   4   4   4     3674.90     3494.88     28.61 o
   6   4   4       24.85       50.90      8.84 o
   8   4   4    10947.63    10578.35     60.34 o
  10   4   4    16931.61    16786.38     92.48 o
  12   4   4       34.78       74.41     10.49 o
  14   4   4     5304.03     5219.23     54.76 o
  16   4   4    21958.27    21158.13    158.74 o
  18   4   4     7374.65     7175.66     74.75 o
  20   4   4      548.02      679.31     31.36 o
  22   4   4     1377.24     1313.14     45.83 o
  24   4   4     2420.18     2417.47     58.85 o
  26   4   4       13.13       29.05     31.81 o
  28   4   4     1423.86     1388.58     86.48 o
 -27   5   4      267.15      302.86     38.31 o
 -25   5   4      800.24      871.55     49.29 o
 -23   5   4      168.77      400.10     30.20 o
 -21   5   4       92.67      148.28     25.40 o
 -19   5   4      884.08      932.17     33.94 o
 -17   5   4     2258.09     2213.82     46.05 o
 -15   5   4      953.21     1351.26     33.41 o
 -13   5   4      943.47     1019.95     26.35 o
 -11   5   4     6496.42     6407.15     54.24 o
  -9   5   4      287.07     1039.35     40.49 o
  -7   5   4     1884.88     2296.53     41.36 o
  -5   5   4     8871.25     8785.50     55.50 o
  -3   5   4       73.41      233.10     15.28 o
  -1   5   4     1715.49     2418.59     38.18 o
   1   5   4      559.12      708.60     19.20 o
   3   5   4     5603.56     5240.06     44.61 o
   5   5   4      129.01      384.70     18.21 o
   7   5   4      609.79     1106.95     30.16 o
   9   5   4     2828.85     2583.68     35.29 o
  11   5   4     5495.81     5501.10     61.75 o
  13   5   4       99.68      545.80     36.09 o
  15   5   4     3916.85     3845.78     58.00 o
  17   5   4      298.48      406.03     35.22 o
  19   5   4        3.43      220.50     31.07 o
  21   5   4      603.22      831.74     47.14 o
  23   5   4      515.35      530.36     39.93 o
  25   5   4      205.45      279.68     49.85 o
 -24   6   4      106.30      231.04     39.87 o
 -22   6   4      544.00      609.28     45.86 o
 -20   6   4      407.34      401.73     39.43 o
 -18   6   4      458.38      607.31     39.81 o
 -16   6   4       51.27      308.79     32.15 o
 -14   6   4      323.63      882.07     80.69 o
 -12   6   4     5657.89     5366.56     66.11 o
 -10   6   4        4.00      199.59     25.68 o
  -8   6   4     5275.95     4879.92     58.22 o
  -6   6   4       11.38      140.97     18.64 o
  -4   6   4       93.24      283.33     21.37 o
  -2   6   4      285.16      659.33     45.68 o
   0   6   4      641.79      698.74     27.67 o
   2   6   4     7394.89     7028.97     66.33 o
   4   6   4      186.84      486.56     18.93 o
   6   6   4      936.86     1422.44     32.02 o
   8   6   4      208.78      329.44     20.10 o
  10   6   4      600.91      700.86     32.03 o
  12   6   4       24.98      227.60     21.32 o
  14   6   4      268.26      658.49     37.79 o
  16   6   4     1454.14     1426.19     59.64 o
  18   6   4      200.54      388.37     37.02 o
  20   6   4        0.49       73.58     32.86 o
  22   6   4       37.89      113.05     31.46 o
 -21   7   4     2509.58     2475.54    107.66 o
 -19   7   4     3793.58     3799.15    107.32 o
 -17   7   4      754.84      989.05     61.64 o
 -15   7   4     1586.00     1675.46     62.51 o
 -13   7   4     5430.73     5312.11    125.95 o
 -11   7   4     5374.81     4865.32     85.22 o
  -9   7   4      127.63      102.17     24.65 o
  -7   7   4     3517.57     3450.66     76.50 o
  -5   7   4     4557.84     4424.61     93.63 o
  -3   7   4     1360.08     1284.53     38.92 o
  -1   7   4      138.91      216.76     27.02 o
   1   7   4     7599.54     7296.10     84.12 o
   3   7   4    12432.31    12337.16    116.48 o
   5   7   4       80.07       47.64     23.29 o
   7   7   4     4623.80     4791.83     69.41 o
   9   7   4     5442.38     5464.45     84.41 o
  11   7   4     3945.91     4035.45     73.74 o
  13   7   4      314.61      399.31     30.66 o
  15   7   4     1845.27     1931.89     80.23 o
  17   7   4     1767.65     1642.73     77.03 o
  19   7   4      449.23      466.49     75.65 o
 -16   8   4        1.45      131.67     51.32 o
 -14   8   4      806.28     1041.21     65.30 o
 -12   8   4     3301.11     3127.14     92.58 o
 -10   8   4      798.18      759.87     56.89 o
  -8   8   4      659.91      905.51     51.43 o
  -6   8   4     2491.99     2392.90     87.64 o
  -4   8   4     2203.18     2169.26     68.09 o
  -2   8   4      395.97      592.48     52.67 o
   0   8   4     1648.04     1837.78     66.41 o
   2   8   4     3094.96     3127.47     74.04 o
   4   8   4      634.41      641.54     48.78 o
   6   8   4      240.10      265.61     40.46 o
   8   8   4     3595.23     3665.33     92.19 o
  10   8   4     2479.87     2507.84     96.65 o
  12   8   4       31.98       75.81     38.13 o
  14   8   4     1143.17     1208.75     79.97 o
  -9   9   4      612.89      913.71     77.94 o
  -7   9   4        3.20      127.82     48.40 o
  -5   9   4      118.79       75.13     65.32 o
  -3   9   4       15.06       28.73     56.99 o
  -1   9   4       20.27       78.91     43.52 o
   1   9   4        8.77       50.24     42.47 o
   3   9   4      114.60      210.08     65.68 o
   5   9   4      186.11      340.01     52.63 o
   7   9   4      637.29      744.41     83.18 o
 -33   1   5      215.37      242.01     65.11 o
 -31   1   5     1187.12     1309.53     87.50 o
 -29   1   5     1405.13     1498.37     54.26 o
 -27   1   5      198.68      381.63     25.59 o
 -25   1   5     2053.33     2347.90     41.02 o
 -23   1   5     3908.71     3849.86     51.08 o
 -21   1   5    11053.87    10699.07     68.54 o
 -19   1   5     2130.78     2394.31     26.58 o
 -17   1   5    15749.18    14977.00     72.51 o
 -15   1   5    35755.73    34473.59    143.64 o
 -13   1   5    20597.14    21640.71     89.74 o
 -11   1   5       35.07      219.24     11.03 o
  -9   1   5    14117.78    14093.49     60.99 o
  -7   1   5    25817.05    26110.29    100.49 o
  -5   1   5        4.24       61.11      7.33 o
  -3   1   5     6123.44     5854.08     25.95 o
  -1   1   5   144042.27   148025.86    480.68 o
   1   1   5    56422.95    58011.55    242.96 o
   3   1   5    65726.77    67338.78    269.86 o
   5   1   5    26029.67    25620.34    102.22 o
   7   1   5    60293.66    62157.79    244.90 o
   9   1   5    54752.04    58333.32    238.05 o
  11   1   5    16352.45    15537.77     74.07 o
  13   1   5     8297.70     8111.75     46.60 o
  15   1   5    15363.46    14925.64     79.58 o
  17   1   5      271.89      330.51     14.77 o
  19   1   5     7172.86     7083.06     65.16 o
  21   1   5     9530.93     8885.25     93.87 o
  23   1   5      424.33      475.81     29.91 o
  25   1   5     1533.66     1796.33     54.00 o
  27   1   5     1902.52     2033.45     76.88 o
  29   1   5     2285.46     2286.64     95.82 o
 -32   2   5     1163.40     1222.52     72.30 o
 -30   2   5     6113.20     6063.32    124.02 o
 -28   2   5      184.69      236.37     34.66 o
 -26   2   5      319.70      311.56     28.91 o
 -24   2   5     9599.41     9174.66     80.23 o
 -22   2   5    10118.53     9769.23     80.73 o
 -20   2   5      461.93      441.36     15.69 o
 -18   2   5        6.91       80.16      9.39 o
 -16   2   5    23217.89    22726.11    113.49 o
 -14   2   5    18292.59    17232.88     85.05 o
 -12   2   5       16.25       77.39      7.98 o
 -10   2   5    39054.16    39286.81    162.93 o
  -8   2   5    55060.11    57701.82    214.31 o
  -6   2   5    31009.95    31000.48    120.86 o
  -4   2   5     1194.70     1155.20     11.26 o
  -2   2   5   135206.84   137959.75    482.39 o
   0   2   5    23889.10    23671.52    101.30 o
   2   2   5     3917.12     4201.44     23.44 o
   4   2   5    15958.98    14698.03     66.87 o
   6   2   5   238346.89   243874.89    946.63 o
   8   2   5     5093.81     4706.78     29.49 o
  10   2   5     3117.11     3097.58     23.10 o
  12   2   5    24821.26    23901.95    113.65 o
  14   2   5    36474.56    36442.13    172.57 o
  16   2   5        1.72       37.86     12.10 o
  18   2   5     4147.27     3943.30     46.87 o
  20   2   5    15743.80    15198.04    120.20 o
  22   2   5     4031.79     4151.72     67.76 o
  24   2   5       84.41       96.26     26.61 o
  26   2   5     4104.49     4020.56     77.39 o
  28   2   5     3478.25     3397.31     99.90 o
  30   2   5      536.10      620.52     76.02 o
 -31   3   5      240.54      279.62     48.52 o
 -29   3   5     1140.17     1272.55     63.03 o
 -27   3   5       26.83      383.40     39.58 o
 -25   3   5     1662.85     2124.86     53.88 o
 -23   3   5     2183.01     2218.99     40.25 o
 -21   3   5     2823.74     3027.07     42.92 o
 -19   3   5     6330.05     6045.83     55.67 o
 -17   3   5     6480.45     6176.92     48.92 o
 -15   3   5     5482.19     5235.25     39.70 o
 -13   3   5      633.13     1803.10     46.02 o
 -11   3   5     1329.61     2048.77     37.09 o
  -9   3   5    17024.87    15543.38     72.75 o
  -7   3   5     7362.09     6780.70     37.33 o
  -5   3   5     6783.48     7836.44     55.30 o
  -3   3   5     4535.60     4452.52     26.35 o
  -1   3   5    45610.62    45274.82    197.99 o
   1   3   5     9176.60     9055.52     50.33 o
   3   3   5     9206.10    10505.07     60.60 o
   5   3   5    24546.89    24620.88    122.96 o
   7   3   5      500.23      435.70     10.04 o
   9   3   5      501.34      695.13     13.96 o
  11   3   5     7784.19     7318.80     43.81 o
  13   3   5     5397.10     5321.57     41.74 o
  15   3   5      171.80      234.31     16.97 o
  17   3   5     3440.98     3646.38     44.31 o
  19   3   5     2459.11     2478.03     40.28 o
  21   3   5     3102.57     2878.51     51.85 o
  23   3   5       17.23       48.23     23.45 o
  25   3   5      554.60      574.75     33.40 o
  27   3   5     2086.45     2257.76     87.72 o
  29   3   5      449.95      497.53     59.71 o
 -30   4   5      120.98       84.85     45.54 o
 -28   4   5       71.53       64.35     32.57 o
 -26   4   5      128.15      441.40     31.56 o
 -24   4   5      630.88      793.12     33.31 o
 -22   4   5      267.36      296.52     22.64 o
 -20   4   5       74.50      433.75     36.47 o
 -18   4   5       11.10      210.91     17.67 o
 -16   4   5     1422.90     1412.17     25.86 o
 -14   4   5       23.83      254.13     13.27 o
 -12   4   5      868.13     1950.25     41.79 o
 -10   4   5    12076.40    12077.34     63.30 o
  -8   4   5     4506.50     4627.19     31.35 o
  -6   4   5      728.72      990.74     27.58 o
  -4   4   5     1426.73     1940.21     30.26 o
  -2   4   5     8430.53     7864.18     45.01 o
   0   4   5     9752.26    10794.43     62.20 o
   2   4   5     3984.55     4092.79     32.22 o
   4   4   5      879.16      973.84     25.12 o
   6   4   5      879.36      841.06     18.04 o
   8   4   5     2133.89     1882.21     26.81 o
  10   4   5     4179.07     3769.37     33.13 o
  12   4   5     6518.85     6108.96     50.83 o
  14   4   5     8555.01     7808.64     70.31 o
  16   4   5     1315.36     1751.30     39.37 o
  18   4   5      189.08      342.98     21.56 o
  20   4   5     3640.28     3333.91     53.62 o
  22   4   5      529.81      590.69     34.58 o
  24   4   5       98.77      239.84     36.64 o
  26   4   5      627.18      740.79     48.72 o
 -27   5   5        3.88       55.65     33.31 o
 -25   5   5     1783.49     1865.41     72.86 o
 -23   5   5     3573.95     3443.84     67.42 o
 -21   5   5     1012.98     1197.52     38.25 o
 -19   5   5        0.25       31.01     17.50 o
 -17   5   5     5551.10     5310.79     63.85 o
 -15   5   5     5330.45     5074.90     55.65 o
 -13   5   5     2956.17     2990.27     43.35 o
 -11   5   5      437.08      673.98     27.20 o
  -9   5   5    19930.47    18904.10    109.83 o
  -7   5   5    25249.06    24483.82    137.63 o
  -5   5   5      436.09      651.88     17.28 o
  -3   5   5     3704.14     3725.17     30.63 o
  -1   5   5    41388.89    41220.63    202.86 o
   1   5   5    19613.07    19259.10    108.38 o
   3   5   5     1640.68     1720.42     27.09 o
   5   5   5    13637.48    13398.17     87.28 o
   7   5   5    19590.44    18713.95    128.31 o
   9   5   5     1151.51     1179.22     24.59 o
  11   5   5     1564.49     1760.39     36.20 o
  13   5   5    15290.40    14628.64    141.03 o
  15   5   5     7091.92     6360.48     88.45 o
  17   5   5        1.47       43.68     23.84 o
  19   5   5     5021.95     4981.28     85.29 o
  21   5   5     4007.02     3937.50     82.48 o
  23   5   5      403.46      382.86     42.94 o
  25   5   5      107.34       94.04     41.81 o
 -24   6   5     1353.02     1655.36     72.99 o
 -22   6   5     2072.42     2078.51     71.27 o
 -20   6   5       92.50       95.60     31.93 o
 -18   6   5      388.27      484.42     39.40 o
 -16   6   5     2781.62     2840.36     67.75 o
 -14   6   5    13579.92    12604.19    140.63 o
 -12   6   5     1283.80     1373.88     47.40 o
 -10   6   5      841.55     1043.29     35.28 o
  -8   6   5     9303.09     8695.08     85.09 o
  -6   6   5     8294.78     8464.06     79.03 o
  -4   6   5     5163.27     4875.25     52.77 o
  -2   6   5    22437.54    22485.61    160.97 o
   0   6   5     6182.44     5688.48     58.93 o
   2   6   5      608.57      742.56     25.87 o
   4   6   5    11811.25    11282.19     81.42 o
   6   6   5    10289.78     9714.34     90.96 o
   8   6   5     2985.11     2704.38     67.64 o
  10   6   5       57.18       99.20     18.04 o
  12   6   5     2763.94     2701.42     48.42 o
  14   6   5     6332.63     6329.87     87.88 o
  16   6   5      267.80      360.64     34.34 o
  18   6   5     2707.38     2361.47     70.90 o
  20   6   5     1017.97     1091.45     51.93 o
  22   6   5     2636.14     2558.26     80.55 o
 -21   7   5      357.21      454.61     47.52 o
 -19   7   5      127.76      428.74     51.77 o
 -17   7   5       86.67      254.08     43.45 o
 -15   7   5      294.01      358.56     36.47 o
 -13   7   5     1458.98     1515.83     61.75 o
 -11   7   5       57.10      269.69     34.01 o
  -9   7   5      128.10      131.71     28.70 o
  -7   7   5       14.56       69.41     25.52 o
  -5   7   5      205.61      251.53     30.31 o
  -3   7   5        4.83       19.60     20.91 o
  -1   7   5     4136.13     3776.07     62.12 o
   1   7   5      939.70     1090.55     40.46 o
   3   7   5     1657.86     2012.29     51.37 o
   5   7   5      586.58      780.17     37.40 o
   7   7   5      206.57      352.99     27.43 o
   9   7   5      379.59      599.38     36.74 o
  11   7   5      439.85      547.86     41.79 o
  13   7   5       13.75       43.32     30.39 o
  15   7   5       39.75       20.57     33.98 o
  17   7   5        5.86       97.06     43.42 o
  19   7   5      252.87      274.45     68.53 o
 -16   8   5      552.51      587.12     62.58 o
 -14   8   5       99.61      289.46     57.84 o
 -12   8   5      201.17      452.45     47.47 o
 -10   8   5      415.89      403.08     48.17 o
  -8   8   5      412.19      528.31     49.02 o
  -6   8   5      301.70      487.51     39.95 o
  -4   8   5       25.63      137.33     43.04 o
  -2   8   5     2139.83     2199.73     73.79 o
   0   8   5     1786.55     1870.56     69.61 o
   2   8   5        8.01       77.64     33.28 o
   4   8   5      563.84      798.60     60.63 o
   6   8   5     2983.53     2973.59     79.38 o
   8   8   5      678.86      895.07     58.12 o
  10   8   5       61.16      189.40     37.37 o
  12   8   5      382.14      442.20     54.15 o
  14   8   5     1754.86     1655.26     91.71 o
  -9   9   5     3086.82     3494.86    147.09 o
  -7   9   5     1854.97     1988.71     88.80 o
  -5   9   5        1.87       18.18     61.09 o
  -3   9   5      843.00      793.15     78.29 o
  -1   9   5     2353.75     2412.97     91.12 o
   1   9   5     1321.44     1570.79     88.90 o
   3   9   5      150.70      266.30     64.07 o
   5   9   5     2442.10     2434.04    108.83 o
   7   9   5     1598.90     1705.10    122.04 o
 -32   0   6     2925.68     2914.65    200.89 o
 -30   0   6      837.54      828.29     56.79 o
 -28   0   6     2195.61     2093.04     57.01 o
 -26   0   6     3162.84     3207.51     60.93 o
 -24   0   6     6547.49     6545.21     93.73 o
 -22   0   6      599.56      665.28     29.60 o
 -20   0   6    12284.22    12178.93     94.52 o
 -18   0   6    57916.41    56990.25    323.33 o
 -16   0   6    21483.34    19912.48    125.08 o
 -14   0   6    60824.12    62870.94    357.72 o
 -12   0   6    10973.46    11065.10     69.84 o
 -10   0   6    12893.37    12185.01     68.80 o
  -8   0   6    41156.50    41899.42    231.07 o
  -6   0   6   634214.50   656088.13   5165.01 o
  -4   0   6    67082.13    70282.26    365.22 o
  -2   0   6    11677.29    11212.38     64.80 o
   0   0   6    25235.30    24899.72    190.72 o
   2   0   6   145115.06   142011.47   1038.88 o
   4   0   6   116980.58   115957.83    656.74 o
   6   0   6       46.28      145.68      9.51 o
   8   0   6   210340.73   221374.80   1224.04 o
  10   0   6    55628.63    54591.30    338.30 o
  12   0   6    20279.05    18402.26    130.62 o
  14   0   6    10812.41    10330.27     79.06 o
  16   0   6     6412.16     6495.15     63.69 o
  18   0   6     7785.51     8103.77     84.67 o
  20   0   6     5028.30     4747.82     71.62 o
  22   0   6    12337.98    11775.72    227.26 o
  24   0   6     6266.10     6199.07    106.38 o
  26   0   6     1395.97     1468.05     70.46 o
  28   0   6       19.08        0.00     52.11 o
  30   0   6     2863.18     3138.12    171.42 o
 -33   1   6      882.72     1052.33     71.95 o
 -31   1   6      701.73      811.24     59.67 o
 -29   1   6      127.04      165.36     30.19 o
 -27   1   6     1968.00     1918.63     45.18 o
 -25   1   6     3325.21     3217.43     44.84 o
 -23   1   6     2818.56     2599.98     36.78 o
 -21   1   6       15.51      310.08     15.65 o
 -19   1   6    13451.36    12887.85     72.77 o
 -17   1   6    12093.76    11993.70     62.33 o
 -15   1   6     1224.86     1575.45     28.63 o
 -13   1   6    10343.33    11487.42     56.34 o
 -11   1   6    30227.58    30031.44    124.10 o
  -9   1   6     2319.29     2478.75     15.86 o
  -7   1   6    10712.90    11270.64     51.10 o
  -5   1   6   225198.28   233924.72    785.79 o
  -3   1   6   139899.08   141784.50    467.33 o
  -1   1   6    53691.52    56054.18    221.71 o
   1   1   6     1169.56     1208.63      8.67 o
   3   1   6     6579.38     6156.93     28.78 o
   5   1   6     8387.65     7865.05     38.27 o
   7   1   6     3003.66     2975.41     18.37 o
   9   1   6   100148.29   103190.37    435.57 o
  11   1   6    14695.43    14648.08     71.15 o
  13   1   6        8.10       30.17      6.18 o
  15   1   6     1693.17     1710.98     19.07 o
  17   1   6     9470.77     9154.29     65.62 o
  19   1   6        6.69       76.40     16.22 o
  21   1   6        1.22       45.26     18.09 o
  23   1   6     2089.16     2358.82     56.02 o
  25   1   6     5241.77     5177.88     92.06 o
  27   1   6       39.60      102.84     41.75 o
  29   1   6       77.85       49.03     46.54 o
 -32   2   6       84.60      144.07     53.76 o
 -30   2   6       83.35      441.87     48.51 o
 -28   2   6      858.74      833.03     42.10 o
 -26   2   6      153.58      122.93     22.88 o
 -24   2   6      333.34      642.39     33.09 o
 -22   2   6     3054.40     2998.01     44.04 o
 -20   2   6       73.55       60.21     10.78 o
 -18   2   6     1361.47     1332.73     19.07 o
 -16   2   6     1319.09     1773.70     33.41 o
 -14   2   6     1229.67     1459.63     23.30 o
 -12   2   6      273.83      267.46      7.94 o
 -10   2   6    10671.42    10946.36     50.94 o
  -8   2   6      179.64      711.46     32.34 o
  -6   2   6     7445.13     8026.73     37.58 o
  -4   2   6      318.41      289.40      6.17 o
  -2   2   6      815.63      934.74     12.72 o
   0   2   6    16888.97    17264.79     76.82 o
   2   2   6     1589.41     1730.52     17.16 o
   4   2   6     3503.45     3385.24     22.97 o
   6   2   6     7295.15     7959.40     46.55 o
   8   2   6        8.24       80.55     10.18 o
  10   2   6     1684.56     1703.76     16.07 o
  12   2   6     2902.36     3105.12     26.71 o
  14   2   6      268.62      473.79     18.40 o
  16   2   6      538.53      538.85     23.97 o
  18   2   6      249.07      258.72     17.47 o
  20   2   6     1347.92     1655.69     37.37 o
  22   2   6      329.61      483.09     32.00 o
  24   2   6      222.53      208.14     30.03 o
  26   2   6      135.68      219.58     28.83 o
  28   2   6        9.28      171.68     42.10 o
 -31   3   6      753.35      897.63     66.14 o
 -29   3   6      123.24      107.00     34.49 o
 -27   3   6     7160.22     6915.51    101.08 o
 -25   3   6     1763.45     1988.40     46.64 o
 -23   3   6     1739.61     1901.40     35.62 o
 -21   3   6     1398.93     1509.81     30.51 o
 -19   3   6    22154.12    21549.70    135.31 o
 -17   3   6       22.84      190.55     15.89 o
 -15   3   6      181.06      300.11     10.78 o
 -13   3   6    11514.76    11102.14     62.68 o
 -11   3   6    38906.37    37503.73    156.99 o
  -9   3   6    11360.41    12216.59     59.29 o
  -7   3   6     2148.11     2117.07     28.19 o
  -5   3   6    66798.58    70444.27    277.12 o
  -3   3   6    24774.06    24317.13    111.59 o
  -1   3   6     3205.02     3689.61     24.16 o
   1   3   6    40749.11    41258.61    182.62 o
   3   3   6     9227.42     7435.06     46.35 o
   5   3   6     2308.33     2023.26     18.90 o
   7   3   6     1646.44     2161.55     17.21 o
   9   3   6    19762.11    18834.42     95.80 o
  11   3   6     1128.94     1174.81     17.42 o
  13   3   6      122.44      191.99     11.71 o
  15   3   6     3612.82     3631.86     48.96 o
  17   3   6    17733.41    17690.44    133.46 o
  19   3   6     1414.38     1416.47     39.06 o
  21   3   6       36.84       88.83     17.74 o
  23   3   6     1452.75     1422.85     45.30 o
  25   3   6     3276.60     3129.39     94.16 o
  27   3   6      120.43      142.76     37.94 o
 -30   4   6      106.61       68.42     39.07 o
 -28   4   6      663.24      729.57     44.28 o
 -26   4   6     4885.94     4950.24     85.12 o
 -24   4   6     5503.64     5596.97     72.98 o
 -22   4   6      205.73      215.31     20.37 o
 -20   4   6     6659.01     6584.24     65.34 o
 -18   4   6     8272.61     8330.41     74.57 o
 -16   4   6      468.67      572.84     18.13 o
 -14   4   6     8719.06     8764.30     61.55 o
 -12   4   6    26525.49    25102.29    129.99 o
 -10   4   6    26906.83    25927.24    127.21 o
  -8   4   6      935.65      880.20     14.45 o
  -6   4   6    19715.00    19827.12     95.28 o
  -4   4   6    59696.26    60917.80    278.22 o
  -2   4   6     1418.28     1071.85     18.05 o
   0   4   6     9474.76    10231.74     58.89 o
   2   4   6    53117.57    51542.80    244.75 o
   4   4   6    18267.25    17371.92    102.98 o
   6   4   6       58.33       69.39      8.75 o
   8   4   6     2624.34     2278.01     23.76 o
  10   4   6    17386.11    16821.26    103.59 o
  12   4   6       74.88      169.53     13.86 o
  14   4   6     3894.46     3865.09     45.48 o
  16   4   6     9611.01     9252.91     98.65 o
  18   4   6    10279.68     9973.21    103.02 o
  20   4   6     1940.00     2099.97     46.96 o
  22   4   6     2539.97     2422.56     55.02 o
  24   4   6     4276.49     3997.56     83.80 o
  26   4   6      523.37      664.62     52.23 o
 -27   5   6      163.60      223.40     40.53 o
 -25   5   6     2173.67     1991.07     69.60 o
 -23   5   6      107.33      271.07     28.28 o
 -21   5   6      535.34      704.17     29.72 o
 -19   5   6      133.85      172.06     18.49 o
 -17   5   6     3175.61     2882.36     42.25 o
 -15   5   6     1831.03     1638.11     34.36 o
 -13   5   6      726.73     1061.32     27.18 o
 -11   5   6     4195.41     4014.24     42.03 o
  -9   5   6     7188.37     6809.09     51.32 o
  -7   5   6      811.29     1663.86     42.26 o
  -5   5   6     3313.70     3413.63     31.75 o
  -3   5   6     4734.65     4252.66     35.41 o
  -1   5   6     1388.13     2153.32     57.35 o
   1   5   6     6509.81     7108.50     50.25 o
   3   5   6      223.49      226.37     14.24 o
   5   5   6     4779.21     5038.30     46.45 o
   7   5   6      507.13      738.92     29.92 o
   9   5   6     3967.15     3837.70     44.00 o
  11   5   6     3846.59     3481.32     47.33 o
  13   5   6      828.89      986.12     33.62 o
  15   5   6     2695.76     2782.17     62.55 o
  17   5   6       77.40      181.95     27.13 o
  19   5   6      787.60      904.98     36.28 o
  21   5   6      661.55      619.71     47.48 o
  23   5   6      675.30      745.76     51.84 o
  25   5   6      101.03       88.67     43.04 o
 -24   6   6        9.07      122.10     36.21 o
 -22   6   6      614.55      576.50     41.03 o
 -20   6   6      694.93      787.07     52.77 o
 -18   6   6      183.30      249.47     37.57 o
 -16   6   6      439.35      773.43     38.56 o
 -14   6   6     6200.46     5961.87     96.67 o
 -12   6   6     6501.67     5741.14     92.24 o
 -10   6   6      576.10      465.24     24.79 o
  -8   6   6      933.57     1219.45     34.29 o
  -6   6   6     4248.00     4214.32     48.74 o
  -4   6   6      277.33      362.25     21.28 o
  -2   6   6      397.62      678.60     45.08 o
   0   6   6      530.83      714.44     23.88 o
   2   6   6     3158.65     2912.55     37.57 o
   4   6   6      667.04     1139.20     36.80 o
   6   6   6      189.88      341.50     20.01 o
   8   6   6      625.02      860.99     28.50 o
  10   6   6     2821.09     2456.06     45.33 o
  12   6   6     1325.13     1379.44     41.76 o
  14   6   6      137.40      321.12     28.01 o
  16   6   6      208.03      302.34     33.35 o
  18   6   6      249.69      349.30     39.72 o
  20   6   6      446.85      551.09     44.86 o
  22   6   6       33.00      204.85     45.40 o
 -21   7   6     1256.67     1409.47     80.46 o
 -19   7   6     3908.62     3638.54    103.20 o
 -17   7   6     2364.92     2422.33     83.53 o
 -15   7   6      210.52      233.45     33.04 o
 -13   7   6     4926.11     4768.19    101.49 o
 -11   7   6     4887.28     4930.08     87.66 o
  -9   7   6       52.63      108.13     26.11 o
  -7   7   6     2834.53     2496.28     60.55 o
  -5   7   6     2208.66     2108.12     49.61 o
  -3   7   6     2471.35     2450.90     57.13 o
  -1   7   6      403.40      538.13     29.15 o
   1   7   6     5148.04     5121.42     82.66 o
   3   7   6     5509.80     5331.41     66.42 o
   5   7   6     3832.85     3794.08     66.99 o
   7   7   6      394.61      464.32     27.23 o
   9   7   6     6263.58     6385.72     93.54 o
  11   7   6     3122.36     2997.57     69.44 o
  13   7   6      243.45      315.96     30.74 o
  15   7   6      390.17      403.54     41.81 o
  17   7   6     2692.25     2401.20     87.95 o
  19   7   6      759.72      804.88     79.36 o
 -16   8   6      511.96      524.30     63.62 o
 -14   8   6      160.21      292.86     51.79 o
 -12   8   6     2623.92     2855.02    110.45 o
 -10   8   6     1036.45     1081.63     60.94 o
  -8   8   6       38.68       63.39     31.26 o
  -6   8   6     1074.90     1316.47     55.25 o
  -4   8   6     4572.23     4592.63    110.28 o
  -2   8   6     1093.99     1151.49     52.00 o
   0   8   6      269.80      358.13     47.00 o
   2   8   6     2187.14     2336.11     73.93 o
   4   8   6     2079.05     1980.62     68.43 o
   6   8   6        0.13      139.76     39.89 o
   8   8   6      729.26      775.96     50.72 o
  10   8   6     1673.72     1763.64     60.40 o
  12   8   6     1647.98     1696.97     88.17 o
  14   8   6       74.76      151.51     53.25 o
  -9   9   6      523.92      773.12    112.68 o
  -7   9   6        0.50      246.17     56.70 o
  -5   9   6       93.68       66.39     51.31 o
  -3   9   6       30.63       45.33     60.39 o
  -1   9   6       67.27      129.16     52.05 o
   1   9   6       60.58      179.70     53.70 o
   3   9   6      488.44      554.75     97.06 o
   5   9   6       44.37      206.60     57.37 o
 -33   1   7      113.60      200.19     47.25 o
 -31   1   7      747.36      721.04     57.47 o
 -29   1   7      683.78      750.03     33.28 o
 -27   1   7      825.14     1042.76     37.03 o
 -25   1   7      166.44      314.83     22.98 o
 -23   1   7     2223.05     2282.98     36.79 o
 -21   1   7     4255.32     4322.51     50.12 o
 -19   1   7     1999.48     2408.17     27.10 o
 -17   1   7     9517.05     9285.44     52.52 o
 -15   1   7     4585.89     4399.36     29.76 o
 -13   1   7    18262.63    17739.76     84.22 o
 -11   1   7     1595.38     2131.17     18.24 o
  -9   1   7     3243.24     2563.47     16.05 o
  -7   1   7      347.85      569.28      8.70 o
  -5   1   7   360475.03   383155.63   1266.25 o
  -3   1   7     6212.14     6089.56     26.90 o
  -1   1   7    30366.13    30177.73    112.34 o
   1   1   7       88.67       89.10      3.89 o
   3   1   7     4175.83     3920.64     21.04 o
   5   1   7    96541.69    99360.29    431.73 o
   7   1   7    68437.95    71636.02    292.78 o
   9   1   7    27203.69    27124.58    126.37 o
  11   1   7      219.84      188.31      7.64 o
  13   1   7    10290.50     9712.63     55.93 o
  15   1   7     4213.15     4253.00     30.96 o
  17   1   7     5016.98     4658.44     57.74 o
  19   1   7     4842.38     4632.46     62.21 o
  21   1   7     5059.65     4947.62     67.22 o
  23   1   7     2740.96     2735.74     58.22 o
  25   1   7        8.57       73.80     30.23 o
  27   1   7     3086.75     2926.79    108.13 o
  29   1   7      518.14      440.70     63.38 o
 -32   2   7       83.44      105.93     38.44 o
 -30   2   7     2584.40     2530.75     90.44 o
 -28   2   7     2854.59     3104.26     69.59 o
 -26   2   7       22.81       44.63     22.24 o
 -24   2   7     3440.03     3479.78     51.64 o
 -22   2   7     4629.32     4593.24     55.77 o
 -20   2   7     3955.18     3917.71     39.90 o
 -18   2   7      281.97      333.96     11.41 o
 -16   2   7    12873.56    12677.98     65.39 o
 -14   2   7    24363.33    23521.03    108.68 o
 -12   2   7     9323.62     9006.11     46.13 o
 -10   2   7     6191.57     6339.02     35.24 o
  -8   2   7    76691.38    77562.05    295.80 o
  -6   2   7    63423.34    64409.44    241.49 o
  -4   2   7      263.86      304.10      7.72 o
  -2   2   7     5489.45     5593.96     26.76 o
   0   2   7   149730.67   151575.55    571.10 o
   2   2   7    68771.83    75704.97    314.14 o
   4   2   7      253.40      584.70     15.40 o
   6   2   7    50546.07    50212.64    215.56 o
   8   2   7    69988.01    69307.90    291.84 o
  10   2   7      961.14     1067.14     15.73 o
  12   2   7    26690.58    26380.65    139.07 o
  14   2   7    30879.55    29861.61    153.74 o
  16   2   7    18807.58    17698.19    117.71 o
  18   2   7      179.06      139.04     16.95 o
  20   2   7     9908.03     9576.56    103.17 o
  22   2   7     7962.74     7892.80    114.76 o
  24   2   7       39.96       48.49     25.34 o
  26   2   7      491.12      533.00     41.93 o
  28   2   7     4178.31     4175.49    107.65 o
 -31   3   7      145.13      215.11     43.73 o
 -29   3   7      317.29      456.43     45.70 o
 -27   3   7        4.07      386.02     28.18 o
 -25   3   7      196.85      484.83     29.05 o
 -23   3   7       96.99      280.99     21.29 o
 -21   3   7     3041.54     3028.72     41.55 o
 -19   3   7     5803.13     6030.27     58.17 o
 -17   3   7      377.09      713.32     17.31 o
 -15   3   7     7839.60     7651.37     45.29 o
 -13   3   7     2972.09     3238.54     26.64 o
 -11   3   7      246.89      957.61     41.51 o
  -9   3   7      910.75     1165.10     21.71 o
  -7   3   7    25233.84    24043.95    107.44 o
  -5   3   7     4191.21     4101.32     26.72 o
  -3   3   7        6.91       32.54      5.76 o
  -1   3   7    18476.61    17276.94     76.77 o
   1   3   7    21778.36    21470.44    101.51 o
   3   3   7     1928.92     2229.85     24.43 o
   5   3   7     2094.24     2038.89     18.21 o
   7   3   7    13200.38    12228.52     59.67 o
   9   3   7      525.52      689.83     12.56 o
  11   3   7     2029.81     1942.70     20.67 o
  13   3   7     2317.34     2404.74     29.49 o
  15   3   7    12880.48    12489.98     93.80 o
  17   3   7     2478.18     2802.60     43.12 o
  19   3   7      683.25      810.17     29.30 o
  21   3   7     4232.68     4009.91     60.92 o
  23   3   7      795.36     1088.95     42.07 o
  25   3   7      586.85      681.83     42.83 o
  27   3   7     1404.90     1495.76     87.95 o
 -30   4   7      263.33      244.25     40.27 o
 -28   4   7      558.43      601.36     39.08 o
 -26   4   7       28.79      377.30     28.51 o
 -24   4   7     3242.42     3328.45     55.01 o
 -22   4   7      532.99      567.22     28.66 o
 -20   4   7        2.41      193.20     19.26 o
 -18   4   7      123.85      461.86     20.94 o
 -16   4   7      786.50      858.40     22.09 o
 -14   4   7      775.44      928.57     19.94 o
 -12   4   7      690.49     1267.83     40.78 o
 -10   4   7      880.85     1637.90     42.14 o
  -8   4   7     6521.26     6090.40     37.79 o
  -6   4   7      986.56     1348.94     20.09 o
  -4   4   7      811.59     1630.82     40.43 o
  -2   4   7      426.67      656.73     15.02 o
   0   4   7    27082.28    27187.96    141.01 o
   2   4   7        4.39      265.64     17.36 o
   4   4   7     1146.48     1475.01     24.94 o
   6   4   7       59.45      104.54      8.70 o
   8   4   7     5552.47     5089.28     37.31 o
  10   4   7      487.79      637.04     19.07 o
  12   4   7     2245.81     2168.13     30.89 o
  14   4   7      492.04      556.63     24.97 o
  16   4   7      188.30      284.57     25.10 o
  18   4   7      576.50     1014.93     66.46 o
  20   4   7      451.64      498.28     29.46 o
  22   4   7     1659.82     1516.95     54.75 o
  24   4   7      699.30      692.90     48.82 o
  26   4   7       39.59      280.17     49.87 o
 -27   5   7      802.88      905.75     45.75 o
 -25   5   7      124.84      248.77     31.88 o
 -23   5   7     2993.36     2788.35     55.13 o
 -21   5   7     3980.75     3957.28     65.45 o
 -19   5   7       10.89       11.32     17.22 o
 -17   5   7     1551.72     1482.00     34.09 o
 -15   5   7     4644.24     4385.30     50.60 o
 -13   5   7     9105.62     8948.36     79.66 o
 -11   5   7        9.25       56.15     12.34 o
  -9   5   7     3089.35     2925.91     31.38 o
  -7   5   7    11565.05    11298.45     76.09 o
  -5   5   7     8117.13     8130.86     59.75 o
  -3   5   7     2455.33     2271.25     29.74 o
  -1   5   7    22551.42    21836.49    118.84 o
   1   5   7    14208.83    13554.03     83.99 o
   3   5   7     5286.84     4868.08     43.01 o
   5   5   7    12826.43    12264.04     84.61 o
   7   5   7     9735.92     9686.36     75.44 o
   9   5   7      695.76      788.24     26.83 o
  11   5   7        0.65       42.22     15.89 o
  13   5   7    11190.53    11013.30    116.35 o
  15   5   7     8767.03     8375.87    106.41 o
  17   5   7        3.68       33.87     23.79 o
  19   5   7      904.54     1054.63     37.93 o
  21   5   7     2786.33     2774.00     81.92 o
  23   5   7     1989.91     1858.25     90.61 o
  25   5   7      239.80      246.71    105.73 o
 -24   6   7      328.18      451.91     50.61 o
 -22   6   7     1488.01     1493.51     62.92 o
 -20   6   7     2477.40     2410.09     69.21 o
 -18   6   7       14.28       18.79     30.48 o
 -16   6   7     4844.56     5147.73     71.62 o
 -14   6   7     4188.43     3973.94     78.45 o
 -12   6   7    10913.49     9953.44    123.37 o
 -10   6   7     1008.52     1034.81     34.37 o
  -8   6   7    12498.96    11885.89    102.35 o
  -6   6   7    11760.09    11108.59     93.05 o
  -4   6   7      351.51      486.92     23.04 o
  -2   6   7     9824.92     9448.10     78.13 o
   0   6   7     9714.90     9599.71     83.19 o
   2   6   7     1795.55     1707.90     33.93 o
   4   6   7    10261.08     9582.69     81.54 o
   6   6   7     6985.56     6683.43     62.70 o
   8   6   7     6161.22     6124.30     63.95 o
  10   6   7     1913.79     1920.28     43.08 o
  12   6   7     2060.51     2097.86     54.73 o
  14   6   7     4313.94     4057.61     75.80 o
  16   6   7     1749.39     1762.61     68.56 o
  18   6   7       71.78       62.60     38.37 o
  20   6   7     3851.28     3798.19     86.83 o
  22   6   7     1141.64     1262.20     80.58 o
 -21   7   7      613.02      735.08     66.45 o
 -19   7   7       99.68      276.08     57.63 o
 -17   7   7      241.92      433.06     43.36 o
 -15   7   7     1072.17     1084.74     51.67 o
 -13   7   7      597.77      732.34     44.68 o
 -11   7   7        4.48      364.38     36.25 o
  -9   7   7        0.18       87.15     22.54 o
  -7   7   7     1658.98     1542.36     45.50 o
  -5   7   7      400.85      586.05     35.38 o
  -3   7   7      643.12      661.68     36.24 o
  -1   7   7     1790.65     1717.91     41.43 o
   1   7   7     1169.87     1311.72     42.84 o
   3   7   7      649.21      828.42     34.05 o
   5   7   7     1116.06     1232.52     38.71 o
   7   7   7     1717.29     1558.60     48.25 o
   9   7   7       75.76      272.98     28.53 o
  11   7   7      241.62      341.17     37.78 o
  13   7   7        2.49       33.54     29.64 o
  15   7   7      248.20      323.63     46.29 o
  17   7   7        0.12      138.14     53.13 o
  19   7   7      699.37      759.56    102.51 o
 -16   8   7     1430.71     1338.20     73.30 o
 -14   8   7      291.89      437.14     49.02 o
 -12   8   7        0.51      240.70     43.13 o
 -10   8   7      612.07      740.31     51.97 o
  -8   8   7      781.33      933.14     48.29 o
  -6   8   7      397.86      482.60     41.01 o
  -4   8   7       56.16      240.47     39.18 o
  -2   8   7      570.54      712.05     53.68 o
   0   8   7      973.29     1123.84     54.78 o
   2   8   7      753.81      905.09     58.21 o
   4   8   7       24.49       98.72     43.31 o
   6   8   7     1541.83     1654.73     60.11 o
   8   8   7     2184.51     2002.97     71.76 o
  10   8   7      453.90      515.91     56.37 o
  12   8   7      444.01      505.74     67.33 o
  14   8   7      507.22      645.99    140.97 o
  -9   9   7     2329.82     2373.45    155.66 o
  -7   9   7     2839.23     2620.30    113.46 o
  -5   9   7      121.48      158.97     48.57 o
  -3   9   7      591.27      572.18     83.93 o
  -1   9   7     1296.65     1546.28     85.64 o
   1   9   7     2169.92     2268.36     93.79 o
   3   9   7      200.82      184.44     57.20 o
   5   9   7     1124.09     1327.45     80.37 o
 -32   0   8     2228.85     2142.59    107.11 o
 -30   0   8     4019.02     4180.50     96.93 o
 -28   0   8      274.33      325.15     35.45 o
 -26   0   8     3693.40     3737.54     68.08 o
 -24   0   8     5192.47     5002.09     73.46 o
 -22   0   8     7171.89     7248.38     73.33 o
 -20   0   8    51191.05    49338.99    310.37 o
 -18   0   8    57094.41    56310.41    304.16 o
 -16   0   8    34781.73    34022.82    195.07 o
 -14   0   8     2675.74     2595.02     44.32 o
 -12   0   8    69762.73    70816.20    410.53 o
 -10   0   8   121212.80   120426.90    812.33 o
  -8   0   8    17529.41    19625.67    109.02 o
  -6   0   8   315940.63   336469.16   1754.43 o
  -4   0   8     6052.88     6997.12     42.38 o
  -2   0   8    91419.82    91773.16    547.51 o
   0   0   8    41510.12    43357.73    311.67 o
   2   0   8    29808.70    29841.56    177.24 o
   4   0   8    19184.74    18678.23    119.98 o
   6   0   8    88051.08    88057.32    533.27 o
   8   0   8     2423.12     2338.71     37.87 o
  10   0   8    81776.21    81584.04    489.14 o
  12   0   8     5463.95     5152.51     45.68 o
  14   0   8    26940.94    26384.96    169.85 o
  16   0   8    13467.43    13263.39    106.86 o
  18   0   8    15132.35    14963.02    159.38 o
  20   0   8     2344.49     2421.24    103.57 o
  22   0   8       81.20       22.10     34.88 o
  24   0   8     6889.70     7104.91    132.87 o
  26   0   8     2154.42     2470.23     99.96 o
  28   0   8      587.45      556.85    105.82 o
 -33   1   8      688.99      815.20     62.42 o
 -31   1   8      900.57     1038.63     56.35 o
 -29   1   8        4.56       29.60     22.87 o
 -27   1   8      264.02      293.23     23.89 o
 -25   1   8     5009.52     4716.08     57.73 o
 -23   1   8     1551.47     1507.04     28.04 o
 -21   1   8      106.97      303.01     21.09 o
 -19   1   8     5458.68     5448.08     42.65 o
 -17   1   8    28387.51    27356.36    127.54 o
 -15   1   8     1507.15     1719.67     19.80 o
 -13   1   8     5478.35     5455.26     34.49 o
 -11   1   8    40671.70    41953.23    175.50 o
  -9   1   8    17774.56    16586.79     72.09 o
  -7   1   8    24989.14    27219.33    108.63 o
  -5   1   8   173712.48   179251.70    606.39 o
  -3   1   8     5216.20     4877.12     22.76 o
  -1   1   8    11492.57    12039.52     49.25 o
   1   1   8     3577.29     3756.39     19.41 o
   3   1   8     9373.95     8832.37     42.00 o
   5   1   8    24882.25    24790.55    107.11 o
   7   1   8      170.58      168.28     11.01 o
   9   1   8       21.04       80.54      6.38 o
  11   1   8    20454.36    19500.74    100.76 o
  13   1   8     5614.33     5651.43     38.97 o
  15   1   8     5282.20     4958.10     38.53 o
  17   1   8      899.00      966.68     23.55 o
  19   1   8     7118.20     7509.44     83.70 o
  21   1   8       47.44      150.88     18.87 o
  23   1   8     1914.13     1895.91     54.56 o
  25   1   8     1718.11     1682.61     56.20 o
  27   1   8      971.75     1240.36     68.63 o
  29   1   8       33.24       57.77     54.16 o
 -32   2   8       68.87       76.27     41.66 o
 -30   2   8        7.80      171.75     37.28 o
 -28   2   8      143.11      412.56     30.26 o
 -26   2   8      406.53      464.92     30.94 o
 -24   2   8      108.11      239.49     23.62 o
 -22   2   8        2.50      291.64     20.14 o
 -20   2   8      616.97      876.26     19.08 o
 -18   2   8      102.11       99.67      8.90 o
 -16   2   8      881.28      965.49     18.63 o
 -14   2   8      242.38      886.04     25.45 o
 -12   2   8    12558.25    12312.11     58.40 o
 -10   2   8     2355.45     2459.61     18.36 o
  -8   2   8    14221.42    14436.17     66.85 o
  -6   2   8      273.69      739.51     22.34 o
  -4   2   8       38.70       82.16      4.17 o
  -2   2   8     8589.41     8414.79     38.30 o
   0   2   8      506.35      504.75     11.79 o
   2   2   8    45738.78    47213.74    205.99 o
   4   2   8     8347.86     9077.67     46.99 o
   6   2   8       18.39       82.88      5.97 o
   8   2   8      185.24      384.93     11.19 o
  10   2   8      501.21      592.37     10.69 o
  12   2   8       82.50      174.19     10.63 o
  14   2   8     2460.08     2676.81     33.78 o
  16   2   8     3878.96     4214.87     47.98 o
  18   2   8        3.02       15.21     15.06 o
  20   2   8      782.95      707.19     32.32 o
  22   2   8     1677.74     1742.10     64.80 o
  24   2   8      433.90      445.17     36.19 o
  26   2   8       40.93       44.38     31.71 o
  28   2   8        1.36       57.65     48.37 o
 -31   3   8      771.56      874.76     71.75 o
 -29   3   8       68.83      163.82     32.38 o
 -27   3   8      880.15      965.58     41.48 o
 -25   3   8    11265.26    10442.23    126.29 o
 -23   3   8     9581.87     8946.83     85.19 o
 -21   3   8     1479.12     1593.34     35.70 o
 -19   3   8     3897.45     3919.58     42.29 o
 -17   3   8    15613.79    15643.46     92.21 o
 -15   3   8      137.64      336.13     11.27 o
 -13   3   8    11910.66    11290.02     58.96 o
 -11   3   8    24200.34    22667.67    104.29 o
  -9   3   8    20645.63    20247.95     93.64 o
  -7   3   8     7010.66     7152.02     37.69 o
  -5   3   8    23565.37    23373.91     98.22 o
  -3   3   8    29091.04    27672.64    112.42 o
  -1   3   8     2062.35     2009.61     21.70 o
   1   3   8    12752.12    14148.06     76.04 o
   3   3   8    47131.10    46833.97    213.14 o
   5   3   8    24251.29    23904.07    120.43 o
   7   3   8     4831.66     4747.85     32.38 o
   9   3   8      305.21      414.67      9.90 o
  11   3   8    23723.26    22792.75    116.26 o
  13   3   8    13214.76    12966.85     91.35 o
  15   3   8     6580.77     6507.19     61.99 o
  17   3   8     7256.69     6877.34     72.60 o
  19   3   8     8589.49     8421.19     91.84 o
  21   3   8      188.56      233.20     26.04 o
  23   3   8     1580.67     1797.53     51.09 o
  25   3   8     3157.71     2835.38     66.37 o
  27   3   8     1903.62     1873.15     99.43 o
 -30   4   8      631.75      723.81     54.72 o
 -28   4   8      146.37      201.70     31.27 o
 -26   4   8     3353.05     3209.60     58.74 o
 -24   4   8    11793.23    11123.49    143.92 o
 -22   4   8     2199.68     2107.94     50.03 o
 -20   4   8     2010.35     1882.14     37.10 o
 -18   4   8    11216.08    10905.06     80.33 o
 -16   4   8     6307.97     6263.77     55.93 o
 -14   4   8      393.41      462.19     16.57 o
 -12   4   8    18555.09    18158.61     94.41 o
 -10   4   8    34859.23    33603.08    157.28 o
  -8   4   8      374.51      425.43     12.27 o
  -6   4   8     3456.52     3620.86     27.13 o
  -4   4   8    40103.30    40370.09    192.84 o
  -2   4   8    30444.09    29376.45    150.69 o
   0   4   8     2031.54     2201.16     32.67 o
   2   4   8    22780.49    23068.68    126.03 o
   4   4   8    24717.88    24679.13    140.93 o
   6   4   8    12537.28    11987.18     66.34 o
   8   4   8     7490.98     7396.08     53.14 o
  10   4   8     7044.20     6929.24     56.18 o
  12   4   8     6038.91     5609.28     52.35 o
  14   4   8     3719.00     3535.18     51.39 o
  16   4   8     1506.69     1575.97     43.29 o
  18   4   8    14049.91    13464.83    138.08 o
  20   4   8     2283.71     2351.43     51.29 o
  22   4   8      304.20      361.67     36.31 o
  24   4   8     3104.75     3004.94    120.99 o
  26   4   8     5707.42     5895.12    212.48 o
 -27   5   8      137.06      419.28     32.05 o
 -25   5   8     1511.93     1382.02     50.26 o
 -23   5   8      224.76      334.33     28.56 o
 -21   5   8        7.84      236.78     23.90 o
 -19   5   8      102.95      131.07     19.37 o
 -17   5   8     1157.70     1000.37     33.57 o
 -15   5   8     3704.75     3460.55     46.85 o
 -13   5   8      327.21      551.55     21.65 o
 -11   5   8       57.33       74.90     12.82 o
  -9   5   8     7619.70     7172.92     54.71 o
  -7   5   8     2174.75     2152.64     28.74 o
  -5   5   8     6651.43     6782.36     53.53 o
  -3   5   8        7.39       21.76      9.73 o
  -1   5   8     1895.08     2106.49     26.47 o
   1   5   8        7.93      293.73     20.66 o
   3   5   8     3867.08     4242.58     43.30 o
   5   5   8     5669.64     5375.61     52.69 o
   7   5   8     1196.85     1343.72     27.58 o
   9   5   8     2147.08     2069.35     33.81 o
  11   5   8     1206.56     1311.94     36.22 o
  13   5   8       47.73      260.19     25.98 o
  15   5   8       37.35      224.58     23.64 o
  17   5   8     1477.41     1363.23     47.10 o
  19   5   8      111.14      161.60     25.52 o
  21   5   8      684.60      907.66     52.81 o
  23   5   8      879.14      965.58     65.44 o
 -24   6   8      322.38      335.31     44.87 o
 -22   6   8       90.93      158.10     36.94 o
 -20   6   8      483.29      698.12     51.35 o
 -18   6   8      546.41      685.14     44.49 o
 -16   6   8     1871.93     2238.99     50.34 o
 -14   6   8      650.06      767.38     45.22 o
 -12   6   8     6592.64     6324.96     97.02 o
 -10   6   8     5134.20     4824.95     60.90 o
  -8   6   8      145.82      398.21     20.41 o
  -6   6   8     2484.56     2578.33     37.98 o
  -4   6   8     3808.89     3795.83     46.96 o
  -2   6   8     3159.18     3079.10     41.32 o
   0   6   8      277.26      510.79     23.55 o
   2   6   8     1172.37     1286.01     31.39 o
   4   6   8     1309.15     1328.14     30.79 o
   6   6   8     2071.08     2059.46     37.68 o
   8   6   8      149.95      321.72     20.80 o
  10   6   8     1266.10     1221.78     34.59 o
  12   6   8     1960.27     1640.09     52.82 o
  14   6   8      415.61      673.15     38.67 o
  16   6   8      515.79      597.85     43.66 o
  18   6   8      571.91      667.02     60.48 o
  20   6   8      198.90      366.42     38.17 o
  22   6   8       75.76       48.85     69.10 o
 -21   7   8      322.49      296.85     47.44 o
 -19   7   8     2061.80     2077.28     86.96 o
 -17   7   8     4284.71     4262.72     89.68 o
 -15   7   8     1748.91     1990.11     67.27 o
 -13   7   8     2730.26     2766.15     63.64 o
 -11   7   8     6790.01     6600.83    108.16 o
  -9   7   8     4989.79     4853.02     78.91 o
  -7   7   8      533.45      521.24     30.24 o
  -5   7   8     5878.58     5909.20     76.77 o
  -3   7   8     4546.71     4249.53     64.66 o
  -1   7   8     3133.41     2949.41     53.76 o
   1   7   8     1547.46     1394.30     37.98 o
   3   7   8     9056.43     9036.15    107.03 o
   5   7   8     2449.13     2345.55     49.34 o
   7   7   8      164.72      215.14     29.81 o
   9   7   8     2247.86     2255.76     51.41 o
  11   7   8     5036.62     4699.99     91.26 o
  13   7   8     2100.86     1994.76     66.81 o
  15   7   8      216.21      154.36     38.02 o
  17   7   8     2063.49     2117.98    113.11 o
 -16   8   8     1526.03     1635.07     78.20 o
 -14   8   8       97.84      162.18     47.09 o
 -12   8   8     1772.90     1878.92     81.27 o
 -10   8   8     3621.99     3711.58     82.34 o
  -8   8   8      309.24      301.88     38.68 o
  -6   8   8      162.34      195.76     37.98 o
  -4   8   8     3770.44     3728.66     91.88 o
  -2   8   8     3380.61     3530.26    104.36 o
   0   8   8       26.82      159.84     35.71 o
   2   8   8     1400.81     1443.11     66.36 o
   4   8   8     2241.96     2080.45     70.60 o
   6   8   8      733.67      979.51     59.59 o
   8   8   8        4.15       56.89     35.15 o
  10   8   8     1266.62     1458.97    106.94 o
  12   8   8     1704.83     1788.03     92.33 o
  -7   9   8       23.75      302.73     56.77 o
  -5   9   8        1.19       35.90     42.47 o
  -3   9   8        0.31       11.59     52.05 o
  -1   9   8      193.60      236.10     60.82 o
   1   9   8      245.76      420.47     62.41 o
   3   9   8        0.16       34.81     46.41 o
 -33   1   9       71.77      143.85     37.51 o
 -31   1   9       35.93      133.83     36.68 o
 -29   1   9     1449.11     1363.78     45.57 o
 -27   1   9      647.60      831.82     32.70 o
 -25   1   9      342.90      518.02     25.78 o
 -23   1   9      723.15      877.86     26.03 o
 -21   1   9     5830.99     5433.52     45.26 o
 -19   1   9    11140.84    11340.97     66.28 o
 -17   1   9     6297.69     6706.82     44.71 o
 -15   1   9    21584.99    20790.82     97.83 o
 -13   1   9     5095.55     4707.30     33.01 o
 -11   1   9     8446.27     8053.63     43.12 o
  -9   1   9    17858.98    17592.24     79.05 o
  -7   1   9    50833.36    50412.73    194.17 o
  -5   1   9     7508.86     7659.41     33.56 o
  -3   1   9    35694.88    35630.04    126.22 o
  -1   1   9    52800.63    53485.91    200.25 o
   1   1   9    28888.51    28991.77    114.65 o
   3   1   9      652.44      735.14     11.63 o
   5   1   9     2231.85     2251.34     16.43 o
   7   1   9    79128.11    82119.89    363.07 o
   9   1   9     8667.99     7882.32     46.85 o
  11   1   9      830.07      787.26     20.16 o
  13   1   9     7531.61     7380.02     48.64 o
  15   1   9    18140.88    17170.10    102.28 o
  17   1   9    12563.06    12310.99     94.18 o
  19   1   9     2230.98     2208.07     46.33 o
  21   1   9     7911.36     7700.82    107.87 o
  23   1   9      178.45      248.38     29.37 o
  25   1   9      183.37      282.87     41.61 o
  27   1   9      638.73      882.04     74.55 o
  29   1   9     2715.02     2754.12    120.40 o
 -32   2   9       25.03       54.80     45.76 o
 -30   2   9      861.27      982.56     63.80 o
 -28   2   9     4940.39     4958.76     75.07 o
 -26   2   9     5262.70     5021.75     70.55 o
 -24   2   9        1.02       22.37     17.32 o
 -22   2   9    12576.76    11972.51     83.75 o
 -20   2   9     9564.04     9310.57     64.83 o
 -18   2   9      392.67      382.76     12.23 o
 -16   2   9      173.60      294.32     13.35 o
 -14   2   9    43025.97    42952.70    187.79 o
 -12   2   9    13853.26    13028.99     63.93 o
 -10   2   9     2514.90     2516.40     19.73 o
  -8   2   9     9171.38     9743.10     48.21 o
  -6   2   9   121282.12   121389.20    453.52 o
  -4   2   9     3030.79     2378.72     15.64 o
  -2   2   9     7212.84     6901.37     33.21 o
   0   2   9     1256.98      990.31     10.83 o
   2   2   9   145580.22   152838.38    692.73 o
   4   2   9     5756.77     6336.09     37.08 o
   6   2   9    19225.11    18527.38     83.38 o
   8   2   9    29156.01    29901.61    142.08 o
  10   2   9    12656.91    12509.18     66.60 o
  12   2   9     1623.07     1674.74     23.14 o
  14   2   9    39915.98    39432.20    214.09 o
  16   2   9    24764.07    23671.60    157.58 o
  18   2   9     2307.43     2077.62     42.77 o
  20   2   9     3179.15     2894.83     51.57 o
  22   2   9     5880.85     5950.27    107.34 o
  24   2   9     1689.27     1648.33     65.38 o
  26   2   9      386.68      429.55     45.13 o
  28   2   9      662.82      758.64     83.85 o
 -31   3   9       69.52      173.27     44.73 o
 -29   3   9      609.67      749.01     46.24 o
 -27   3   9     2758.99     2729.47     57.76 o
 -25   3   9     1500.36     2235.58     72.13 o
 -23   3   9     1277.19     1745.93     38.74 o
 -21   3   9     5784.16     5483.94     57.54 o
 -19   3   9     5937.94     5572.50     51.17 o
 -17   3   9     4511.31     5062.79     41.44 o
 -15   3   9     4169.45     4275.41     30.95 o
 -13   3   9     9977.42     9564.34     53.23 o
 -11   3   9     6381.31     6422.78     38.08 o
  -9   3   9     2677.33     3334.14     24.68 o
  -7   3   9     4705.41     4614.27     27.29 o
  -5   3   9     4572.47     4180.34     26.40 o
  -3   3   9      503.47      821.30     19.56 o
  -1   3   9    10003.62     9912.49     54.37 o
   1   3   9    62125.12    63409.33    273.98 o
   3   3   9    14453.79    14375.42     75.45 o
   5   3   9        5.64       81.31      7.52 o
   7   3   9      909.80      924.94     14.27 o
   9   3   9    10920.82    10459.71     56.04 o
  11   3   9     6341.91     5965.51     44.19 o
  13   3   9     7550.16     7244.37     66.47 o
  15   3   9     3346.76     3334.23     50.24 o
  17   3   9     4117.21     4139.65     57.59 o
  19   3   9      880.29     1011.16     35.65 o
  21   3   9     2829.22     2486.92     62.12 o
  23   3   9      515.85      690.24     40.18 o
  25   3   9        6.36       84.83     35.89 o
  27   3   9      211.05      288.51     61.27 o
 -30   4   9      196.60      313.82     45.76 o
 -28   4   9      225.38      268.43     33.34 o
 -26   4   9      171.72      301.72     27.14 o
 -24   4   9     1177.64     1889.16     63.97 o
 -22   4   9       28.85      139.84     20.22 o
 -20   4   9      243.59      295.75     20.85 o
 -18   4   9      702.66     1092.36     44.85 o
 -16   4   9      408.62      977.09     47.38 o
 -14   4   9      485.74      660.30     19.22 o
 -12   4   9      877.38     1435.72     20.04 o
 -10   4   9     1866.16     2044.49     23.83 o
  -8   4   9      309.55      427.55     12.15 o
  -6   4   9     4266.37     3924.29     29.49 o
  -4   4   9       62.12      210.04     14.34 o
  -2   4   9     3199.94     3814.88     36.06 o
   0   4   9       74.90      118.65      9.61 o
   2   4   9    11491.81    10926.07     66.60 o
   4   4   9      894.57     1326.02     21.95 o
   6   4   9      273.39      385.46     13.38 o
   8   4   9     1215.96     1138.67     21.14 o
  10   4   9      208.33      252.69     15.44 o
  12   4   9      394.60      659.07     28.70 o
  14   4   9      921.26      849.37     28.83 o
  16   4   9      602.50      626.99     30.84 o
  18   4   9      235.68      336.84     31.42 o
  20   4   9        4.53      162.75     27.84 o
  22   4   9      759.95      718.54     46.01 o
  24   4   9     1726.31     1700.44     72.05 o
  26   4   9        8.55      296.58     70.54 o
 -27   5   9     2456.70     2485.93     58.80 o
 -25   5   9        8.20      116.08     29.01 o
 -23   5   9     1750.02     1638.04     40.12 o
 -21   5   9     5050.15     5131.00     64.78 o
 -19   5   9      501.33      665.72     28.42 o
 -17   5   9     1441.59     1467.20     35.32 o
 -15   5   9     5604.10     5321.38     55.35 o
 -13   5   9     2942.60     3024.37     36.74 o
 -11   5   9      214.84      265.92     15.42 o
  -9   5   9     3842.19     3705.43     37.90 o
  -7   5   9     8503.21     7744.07     56.82 o
  -5   5   9     3098.88     3226.99     35.61 o
  -3   5   9     4315.99     4203.81     39.57 o
  -1   5   9     3885.11     3980.19     36.52 o
   1   5   9    41471.28    39932.95    215.88 o
   3   5   9     1497.28     1722.14     28.55 o
   5   5   9     3395.05     3329.45     37.62 o
   7   5   9     7732.51     7685.11     64.37 o
   9   5   9    19428.22    18668.29    137.78 o
  11   5   9       28.17      109.37     23.72 o
  13   5   9     5187.27     5354.58     64.14 o
  15   5   9     8541.52     7990.15     94.19 o
  17   5   9     1036.95     1139.67     45.42 o
  19   5   9      568.92      621.01     33.48 o
  21   5   9     2787.98     3162.33     94.98 o
  23   5   9     2382.49     2322.60    108.27 o
 -24   6   9        0.04       25.45     33.30 o
 -22   6   9     2733.17     2822.79     80.65 o
 -20   6   9     2978.53     2975.52     69.09 o
 -18   6   9      225.36      360.02     39.72 o
 -16   6   9     1138.41     1738.25     54.48 o
 -14   6   9     4530.41     4681.70     76.23 o
 -12   6   9     4077.72     3870.04     70.04 o
 -10   6   9      101.03      205.52     20.98 o
  -8   6   9     2059.49     1966.54     36.68 o
  -6   6   9     9602.57     9412.11     79.80 o
  -4   6   9    13176.57    12406.91     95.66 o
  -2   6   9      233.59      398.56     22.67 o
   0   6   9    12847.63    12399.57     89.15 o
   2   6   9     2515.23     2577.09     47.26 o
   4   6   9      352.49      430.08     20.85 o
   6   6   9    11168.17    11047.41     96.27 o
   8   6   9     7265.23     7202.56     75.75 o
  10   6   9     2993.94     2768.27     48.18 o
  12   6   9       27.28       99.39     25.13 o
  14   6   9     8224.03     7795.44    101.06 o
  16   6   9     2210.05     2251.66     60.43 o
  18   6   9       14.12       66.83     37.93 o
  20   6   9      421.79      444.53     42.41 o
 -21   7   9      668.27      802.88     56.90 o
 -19   7   9      707.17      858.92     57.44 o
 -17   7   9      252.69      562.63     53.01 o
 -15   7   9      398.11      817.14     78.43 o
 -13   7   9       49.67      113.24     31.90 o
 -11   7   9        4.24      425.64     37.59 o
  -9   7   9       32.11      299.71     31.12 o
  -7   7   9      213.93      293.37     30.66 o
  -5   7   9     1337.06     1346.93     40.19 o
  -3   7   9     1264.82     1504.00     48.00 o
  -1   7   9       53.60       95.20     25.19 o
   1   7   9     1112.20     1207.28     39.49 o
   3   7   9      352.38      487.50     31.67 o
   5   7   9      201.77      339.36     26.40 o
   7   7   9      335.62      432.61     33.79 o
   9   7   9     1251.10     1254.73     50.25 o
  11   7   9        5.89      231.22     36.13 o
  13   7   9      550.77      574.38     50.80 o
  15   7   9      129.97       66.56     36.78 o
  17   7   9       40.21      210.63     58.00 o
 -16   8   9      700.56      834.56     64.97 o
 -14   8   9     1008.52     1166.69     80.32 o
 -12   8   9      202.89      349.43     48.72 o
 -10   8   9      222.55      451.62     39.59 o
  -8   8   9      244.03      269.98     36.34 o
  -6   8   9      381.04      375.35     40.04 o
  -4   8   9       58.47      271.90     35.24 o
  -2   8   9        1.55      121.31     38.72 o
   0   8   9      964.41     1022.98     61.25 o
   2   8   9     1623.65     1467.50     64.47 o
   4   8   9       26.23      132.64     32.82 o
   6   8   9      524.10      617.66     52.44 o
   8   8   9     1391.76     1452.74     64.88 o
  10   8   9      434.22      594.78     89.54 o
  12   8   9      103.56      110.68     49.35 o
  -7   9   9     2311.51     2319.32    103.00 o
  -5   9   9      974.63      939.52     73.52 o
  -3   9   9        5.04        0.83     47.38 o
  -1   9   9      807.43      907.50    100.46 o
   1   9   9     2473.70     2554.91    100.00 o
   3   9   9      845.32      963.37     64.33 o
 -32   0  10     3582.00     3696.35    122.80 o
 -30   0  10     3287.84     3482.35     95.56 o
 -28   0  10     1036.71     1020.10     52.88 o
 -26   0  10     2208.06     2352.13     56.84 o
 -24   0  10    10671.71    10476.34    125.73 o
 -22   0  10      910.49     1017.33     28.97 o
 -20   0  10      109.24      268.09     35.44 o
 -18   0  10    17024.78    16265.71    114.26 o
 -16   0  10    43191.77    43029.42    237.64 o
 -14   0  10     7492.23     7451.48     55.36 o
 -12   0  10    10367.18     9139.23     66.57 o
 -10   0  10   121457.54   124474.19    641.11 o
  -8   0  10    38581.14    38589.58    210.89 o
  -6   0  10    58798.01    58660.20    292.47 o
  -4   0  10    16599.79    16276.33     89.72 o
  -2   0  10     6088.79     7080.09     44.14 o
   0   0  10     6406.41     6139.41     40.36 o
   2   0  10     4080.63     3684.25     27.16 o
   4   0  10   136783.45   135808.81    903.53 o
   6   0  10    20208.64    20160.80    133.41 o
   8   0  10    22621.58    23571.79    164.43 o
  10   0  10    13927.60    14519.88    109.62 o
  12   0  10    36372.39    34984.22    241.86 o
  14   0  10      410.47      436.47     16.51 o
  16   0  10     1111.81      951.06     31.02 o
  18   0  10     9556.37     9448.90     97.37 o
  20   0  10    20111.89    19218.99    256.14 o
  22   0  10      717.00      789.33     59.39 o
  24   0  10     1257.03     1183.65     78.69 o
  26   0  10     5954.03     5885.07    170.13 o
  28   0  10      538.39      711.92    133.93 o
 -33   1  10      490.98      525.92     43.96 o
 -31   1  10     1912.74     1891.94     64.47 o
 -29   1  10      262.52      390.66     32.38 o
 -27   1  10       97.19      195.63     25.28 o
 -25   1  10     2107.50     2078.05     42.78 o
 -23   1  10     1073.75     1165.76     27.06 o
 -21   1  10      117.18      423.26     17.35 o
 -19   1  10     2302.69     2685.50     32.13 o
 -17   1  10    13104.00    12289.74     68.89 o
 -15   1  10    26460.05    25738.62    121.55 o
 -13   1  10     5958.83     6304.05     37.80 o
 -11   1  10     8476.60     7856.46     43.79 o
  -9   1  10    58549.96    58582.37    226.36 o
  -7   1  10     4471.15     4494.67     25.18 o
  -5   1  10    26018.07    27312.57    102.64 o
  -3   1  10    58238.22    59517.89    202.12 o
  -1   1  10     1104.91     1084.96     10.49 o
   1   1  10      619.83      633.00      7.34 o
   3   1  10      359.20      582.80     13.24 o
   5   1  10    53728.45    55079.99    240.78 o
   7   1  10     5085.55     5021.64     31.18 o
   9   1  10     3194.01     2973.97     23.73 o
  11   1  10     4460.39     4135.57     30.57 o
  13   1  10     8642.40     8375.38     54.54 o
  15   1  10     2666.04     2839.22     44.71 o
  17   1  10     4489.04     4504.41     51.97 o
  19   1  10     7657.24     7317.38     85.56 o
  21   1  10     1535.40     1713.11     44.90 o
  23   1  10      126.44      166.57     26.44 o
  25   1  10     1777.72     1737.43     77.09 o
  27   1  10     1651.50     1561.64     82.95 o
 -32   2  10      727.38      660.38     53.45 o
 -30   2  10        0.25       48.99     36.91 o
 -28   2  10       62.95      487.36     34.14 o
 -26   2  10      462.30     1033.65     53.19 o
 -24   2  10      467.11      488.12     23.02 o
 -22   2  10      455.53      884.92     34.08 o
 -20   2  10        6.43      310.76     18.38 o
 -18   2  10      565.17      648.86     15.56 o
 -16   2  10      496.20      463.67     12.12 o
 -14   2  10     2138.27     2633.91     31.43 o
 -12   2  10      195.88      229.43      9.17 o
 -10   2  10     7606.49     7934.36     42.11 o
  -8   2  10     2610.68     2641.07     16.51 o
  -6   2  10    11331.37    10833.79     49.28 o
  -4   2  10     4085.84     3710.56     21.39 o
  -2   2  10     1183.49     1223.27     11.39 o
   0   2  10      363.26      489.00     10.61 o
   2   2  10     6770.44     7942.95     43.32 o
   4   2  10    13492.48    13379.27     69.24 o
   6   2  10     4284.38     4315.03     29.07 o
   8   2  10     6811.82     6700.28     39.77 o
  10   2  10     1541.29     1495.49     18.42 o
  12   2  10     3831.29     3749.32     33.04 o
  14   2  10     7175.16     6993.74     73.34 o
  16   2  10     5630.55     5001.09     51.31 o
  18   2  10       78.32       62.59     19.19 o
  20   2  10      570.48      567.41     32.49 o
  22   2  10       89.09      203.10     32.24 o
  24   2  10      380.93      417.24     44.34 o
  26   2  10      314.59      261.46     39.07 o
  28   2  10        1.19       43.01     53.58 o
 -31   3  10     2492.32     2492.56     88.18 o
 -29   3  10      815.47     1025.00     43.25 o
 -27   3  10     1735.06     1853.82     50.24 o
 -25   3  10     4174.05     4131.34     57.08 o
 -23   3  10     8045.12     7667.32     74.66 o
 -21   3  10     1016.76     1180.82     29.69 o
 -19   3  10     8029.84     7616.60     60.89 o
 -17   3  10    12564.88    12014.49     72.52 o
 -15   3  10     3252.91     3603.59     28.45 o
 -13   3  10     1857.47     1777.33     19.04 o
 -11   3  10    22466.49    22434.06    103.08 o
  -9   3  10    12149.63    11273.63     59.88 o
  -7   3  10      163.63      232.37      8.24 o
  -5   3  10      679.07      670.68     10.62 o
  -3   3  10    68445.80    70856.04    277.94 o
  -1   3  10    68177.79    70542.48    289.01 o
   1   3  10     9915.15    10092.12     55.98 o
   3   3  10     3283.17     3449.91     25.31 o
   5   3  10    30703.78    30093.30    153.82 o
   7   3  10    17891.23    17468.80     84.44 o
   9   3  10     8710.96     8229.11     49.64 o
  11   3  10     5461.00     5456.36     46.16 o
  13   3  10    17050.36    16122.39    118.64 o
  15   3  10     1804.37     1914.38     37.39 o
  17   3  10     2428.16     2580.05     45.67 o
  19   3  10     2610.58     2540.28     53.18 o
  21   3  10     6116.84     5635.03     86.79 o
  23   3  10      283.16      360.54     33.72 o
  25   3  10     2075.30     2128.66     81.34 o
  27   3  10     1972.89     1826.18    106.21 o
 -30   4  10     1760.03     1793.19     74.37 o
 -28   4  10      281.83      270.45     31.98 o
 -26   4  10     1594.95     1498.94     43.47 o
 -24   4  10     4833.78     4621.32     56.85 o
 -22   4  10     2723.33     2479.85     49.09 o
 -20   4  10      399.88      376.07     20.87 o
 -18   4  10     9394.44     9348.02     72.93 o
 -16   4  10    18221.40    17714.52    106.99 o
 -14   4  10      481.59      631.00     16.46 o
 -12   4  10     3640.82     3699.04     33.00 o
 -10   4  10    12106.42    11454.90     68.78 o
  -8   4  10    16188.44    16087.07     77.55 o
  -6   4  10     2447.27     2366.74     23.64 o
  -4   4  10    10010.63     9286.90     55.76 o
  -2   4  10    38377.19    37059.96    178.65 o
   0   4  10    17385.81    17594.04    101.77 o
   2   4  10     4543.32     4467.21     34.26 o
   4   4  10    30901.09    31054.23    159.91 o
   6   4  10     8708.96     8630.70     57.93 o
   8   4  10       68.26      103.86     11.29 o
  10   4  10     5605.37     5418.54     51.99 o
  12   4  10    17801.14    17579.19    134.37 o
  14   4  10     1946.00     1818.86     42.17 o
  16   4  10      352.63      321.78     24.93 o
  18   4  10     2165.22     2320.30     55.75 o
  20   4  10     6245.84     6066.60     98.25 o
  22   4  10       27.21       25.58     32.41 o
  24   4  10     2060.13     2052.29     83.90 o
 -27   5  10      446.70      634.20     53.00 o
 -25   5  10      312.19      549.69     39.69 o
 -23   5  10      627.89      688.85     33.97 o
 -21   5  10        9.41      329.08     32.36 o
 -19   5  10       35.55      208.47     21.74 o
 -17   5  10      699.77      850.03     29.13 o
 -15   5  10     1562.63     1526.50     35.01 o
 -13   5  10      807.06     1128.76     26.12 o
 -11   5  10     3553.39     3457.69     38.86 o
  -9   5  10     4692.62     4473.69     43.18 o
  -7   5  10     2177.49     2109.30     30.51 o
  -5   5  10      925.64     1138.98     23.31 o
  -3   5  10      736.05      950.18     24.94 o
  -1   5  10      695.26      840.08     21.10 o
   1   5  10     3522.58     3915.89     41.78 o
   3   5  10     4544.74     4028.47     43.65 o
   5   5  10     5803.65     5729.39     49.70 o
   7   5  10     2034.00     2218.52     34.12 o
   9   5  10      702.15     1276.59     42.84 o
  11   5  10     4696.37     4387.51     64.92 o
  13   5  10      717.44      921.97     33.69 o
  15   5  10      165.62      365.43     30.68 o
  17   5  10      203.72      137.19     28.95 o
  19   5  10      836.74     1145.04     44.25 o
  21   5  10       54.13       80.00     45.69 o
  23   5  10      140.67      375.08     62.04 o
 -24   6  10      842.48      909.53     52.94 o
 -22   6  10      111.13      252.47     36.68 o
 -20   6  10        2.38      219.34     34.85 o
 -18   6  10     1074.31     1306.95     55.01 o
 -16   6  10     3154.11     3153.03     64.46 o
 -14   6  10        1.88      199.63     27.94 o
 -12   6  10      472.57      669.49     41.27 o
 -10   6  10      679.47      883.60     32.94 o
  -8   6  10     2161.51     2071.27     36.95 o
  -6   6  10      145.93      348.34     21.34 o
  -4   6  10    11209.20    10890.71     81.70 o
  -2   6  10      601.48      774.14     25.54 o
   0   6  10      132.52      302.20     18.11 o
   2   6  10      484.79      434.44     22.67 o
   4   6  10      302.41      440.30     23.61 o
   6   6  10       39.83      183.01     18.79 o
   8   6  10      682.13      779.28     29.03 o
  10   6  10      383.72      585.17     26.82 o
  12   6  10     2662.27     2504.38     63.37 o
  14   6  10      179.99      289.96     30.27 o
  16   6  10        4.08       98.10     34.15 o
  18   6  10      300.07      295.54     42.74 o
  20   6  10      513.85      477.20     51.44 o
 -21   7  10       15.21       36.95     35.76 o
 -19   7  10      814.31      988.62     64.49 o
 -17   7  10     5235.23     4950.97    120.09 o
 -15   7  10     2978.12     3043.20     76.87 o
 -13   7  10      252.73      278.60     40.24 o
 -11   7  10     7685.59     7764.91    115.05 o
  -9   7  10     5556.37     5541.22     99.62 o
  -7   7  10      940.81     1048.42     41.41 o
  -5   7  10      427.85      440.18     29.32 o
  -3   7  10     9329.76     9299.86    113.64 o
  -1   7  10     1415.19     1367.75     44.75 o
   1   7  10      433.18      473.05     31.09 o
   3   7  10     1933.18     1933.76     42.52 o
   5   7  10     4827.90     5055.05     73.16 o
   7   7  10     2271.10     2143.19     53.05 o
   9   7  10      232.27      282.41     37.70 o
  11   7  10     4189.70     3971.64     92.28 o
  13   7  10     4159.10     4060.82     96.24 o
  15   7  10       87.40       50.87     42.27 o
  17   7  10     1089.30     1262.25     89.41 o
 -16   8  10     2671.63     2561.23     85.17 o
 -14   8  10      801.77      938.95     99.11 o
 -12   8  10      390.42      627.12     66.94 o
 -10   8  10     2586.44     2544.65     89.14 o
  -8   8  10     1801.81     1829.98     63.05 o
  -6   8  10        5.63       11.50     27.21 o
  -4   8  10     1314.32     1565.06     59.06 o
  -2   8  10     3606.39     3364.91     86.72 o
   0   8  10      611.77      835.18     51.72 o
   2   8  10     1323.48     1403.29     64.08 o
   4   8  10     2166.45     2369.78     69.54 o
   6   8  10      952.77     1087.02     72.25 o
   8   8  10        5.03       64.90     47.07 o
  10   8  10      944.48     1053.57     98.93 o
  12   8  10     1440.08     1610.09    106.33 o
  -7   9  10       88.80      336.87     87.15 o
  -5   9  10        2.56      201.84     67.19 o
  -3   9  10        1.13        0.00     46.65 o
  -1   9  10      111.97      203.96     49.36 o
   1   9  10        0.12       50.31     46.72 o
 -33   1  11      448.04      571.72     40.85 o
 -31   1  11      164.08      376.55     40.98 o
 -29   1  11     1372.31     1405.68     46.96 o
 -27   1  11     2935.97     2797.22     52.57 o
 -25   1  11      508.74      792.99     26.40 o
 -23   1  11      425.73      531.21     22.84 o
 -21   1  11    15642.94    15357.46     90.83 o
 -19   1  11    10545.37    10401.93     65.03 o
 -17   1  11      421.85      586.22     21.40 o
 -15   1  11    12514.57    12423.66     65.16 o
 -13   1  11    47964.42    46846.18    199.73 o
 -11   1  11      129.21      162.97      9.50 o
  -9   1  11     5859.14     6084.67     33.86 o
  -7   1  11    35802.13    36031.99    138.82 o
  -5   1  11    64388.79    64974.31    224.30 o
  -3   1  11    16731.93    16897.69     64.57 o
  -1   1  11     4339.25     4095.35     20.68 o
   1   1  11    69131.84    70829.98    313.56 o
   3   1  11    45312.51    45736.45    202.91 o
   5   1  11      289.45      373.92     13.42 o
   7   1  11    38786.02    40775.47    210.68 o
   9   1  11    23939.15    23648.86    118.55 o
  11   1  11       42.75       63.98      9.12 o
  13   1  11       46.23       76.39      9.47 o
  15   1  11    40468.55    39266.29    228.31 o
  17   1  11     3491.31     3526.94     49.66 o
  19   1  11       36.77      117.57     21.08 o
  21   1  11       20.93       60.54     21.26 o
  23   1  11     5547.75     5637.27     87.53 o
  25   1  11        3.35       27.67     36.60 o
  27   1  11        0.61       13.44     49.91 o
 -32   2  11      575.76      694.58     49.61 o
 -30   2  11      147.48      108.14     41.55 o
 -28   2  11     5587.04     5503.54     99.17 o
 -26   2  11     8838.85     8693.30    108.73 o
 -24   2  11      738.52      763.81     28.64 o
 -22   2  11     5955.51     5502.16     58.35 o
 -20   2  11    10486.54     9874.96     72.48 o
 -18   2  11    10827.36    10285.52     68.82 o
 -16   2  11     2480.69     2602.76     28.16 o
 -14   2  11    12247.06    12422.48     62.74 o
 -12   2  11    21663.91    20120.23     98.70 o
 -10   2  11    18023.65    17236.16     83.79 o
  -8   2  11    24492.81    23932.42    100.53 o
  -6   2  11    64827.16    65991.50    239.80 o
  -4   2  11    15428.16    13890.82     59.40 o
  -2   2  11      774.02      966.65     15.74 o
   0   2  11    82350.47    84928.06    334.83 o
   2   2  11    49917.36    49032.27    212.05 o
   4   2  11     8362.13     7444.58     43.94 o
   6   2  11      125.42       84.07     10.48 o
   8   2  11    38264.61    38808.21    182.63 o
  10   2  11    32660.05    33095.07    157.91 o
  12   2  11     1284.06     1202.52     20.06 o
  14   2  11    23998.29    23266.99    146.97 o
  16   2  11     8182.75     8074.38     78.53 o
  18   2  11     1438.26     1434.73     35.78 o
  20   2  11     4782.26     4686.60     69.71 o
  22   2  11     4154.42     4227.42     87.51 o
  24   2  11     3028.25     2989.39     84.70 o
  26   2  11      837.86      912.58     50.59 o
 -31   3  11      281.56      414.76     43.89 o
 -29   3  11      481.28      606.82     46.25 o
 -27   3  11      821.15      959.98     43.99 o
 -25   3  11     3515.41     3427.04     58.19 o
 -23   3  11        6.55      298.13     23.84 o
 -21   3  11     2525.64     2518.18     37.12 o
 -19   3  11     3946.12     3907.67     39.45 o
 -17   3  11     1000.87     1192.27     23.23 o
 -15   3  11       21.21      265.38     12.98 o
 -13   3  11     2942.65     2669.33     21.75 o
 -11   3  11    16060.90    15274.07     74.28 o
  -9   3  11      267.80      515.08     11.24 o
  -7   3  11     7407.42     7754.77     40.71 o
  -5   3  11    27232.17    27474.03    116.46 o
  -3   3  11      448.54      391.78     14.33 o
  -1   3  11    13813.52    14708.91     72.51 o
   1   3  11    11597.97    11596.29     61.33 o
   3   3  11    25954.80    23822.66    114.37 o
   5   3  11      290.95      412.81     10.47 o
   7   3  11     9603.58     9156.43     53.38 o
   9   3  11      237.74      334.44     10.41 o
  11   3  11      913.55     1045.93     24.75 o
  13   3  11     1007.01     1126.09     25.86 o
  15   3  11      561.94      794.98     25.53 o
  17   3  11     1831.82     1792.53     37.42 o
  19   3  11      124.98       80.15     22.11 o
  21   3  11     1781.04     2003.13     57.05 o
  23   3  11      930.11     1095.19     51.88 o
  25   3  11     1307.51     1533.31     93.79 o
 -30   4  11      102.86      300.89     44.41 o
 -28   4  11       78.84       93.26     27.58 o
 -26   4  11       53.55      145.46     26.85 o
 -24   4  11      258.51      377.86     24.70 o
 -22   4  11     1088.69     1132.30     33.36 o
 -20   4  11      256.83      270.50     19.04 o
 -18   4  11     1901.72     2527.15     37.52 o
 -16   4  11     1080.38     1700.65     41.24 o
 -14   4  11      591.37      531.74     14.83 o
 -12   4  11      104.34      144.77     12.22 o
 -10   4  11      169.95      245.23     12.14 o
  -8   4  11     2962.40     2841.93     26.00 o
  -6   4  11      924.64      868.86     15.04 o
  -4   4  11     6175.44     5686.76     39.24 o
  -2   4  11      220.49      381.59     19.96 o
   0   4  11     2477.23     2656.90     27.02 o
   2   4  11     3394.22     3279.98     30.18 o
   4   4  11     3292.94     3650.77     31.24 o
   6   4  11     2638.86     2677.24     31.26 o
   8   4  11     4908.57     4298.11     40.29 o
  10   4  11     4386.62     4068.27     43.72 o
  12   4  11      848.36     1026.90     30.09 o
  14   4  11     1047.42     1160.56     35.56 o
  16   4  11       65.50      102.92     20.78 o
  18   4  11      757.69      923.37     41.38 o
  20   4  11      294.90      521.82     37.54 o
  22   4  11       95.45      139.95     47.66 o
  24   4  11      681.91      730.89     75.23 o
 -27   5  11     2453.19     2607.42     69.55 o
 -25   5  11     1400.97     1476.76     55.62 o
 -23   5  11      470.61      538.92     32.01 o
 -21   5  11     5646.13     5465.18     75.43 o
 -19   5  11     4457.71     4370.76     63.40 o
 -17   5  11     1829.36     1870.17     40.36 o
 -15   5  11     5737.88     5359.95     61.53 o
 -13   5  11    15884.67    14751.54    102.19 o
 -11   5  11      712.24      905.42     21.39 o
  -9   5  11      552.24      549.71     19.54 o
  -7   5  11     7247.51     7054.83     60.24 o
  -5   5  11    22736.34    21768.41    136.07 o
  -3   5  11     8019.92     7505.69     59.22 o
  -1   5  11     3078.82     2808.38     35.05 o
   1   5  11    25015.52    23395.04    142.92 o
   3   5  11     7024.32     6989.16     58.50 o
   5   5  11     1298.68     1464.44     27.97 o
   7   5  11    11185.88    10410.76     82.51 o
   9   5  11    20417.47    19020.60    145.95 o
  11   5  11     5819.61     5588.33     77.57 o
  13   5  11     1340.35     1427.30     45.52 o
  15   5  11     6903.62     6625.38     92.51 o
  17   5  11     1384.80     1411.78     46.83 o
  19   5  11      452.53      474.80     49.90 o
  21   5  11     2231.46     2306.41     94.70 o
  23   5  11     4934.91     4950.98    245.07 o
 -24   6  11      290.16      362.46     37.49 o
 -22   6  11      411.56      528.22     46.94 o
 -20   6  11     4915.69     4843.41    139.71 o
 -18   6  11     1889.20     1970.27     61.02 o
 -16   6  11      241.71      264.94     30.90 o
 -14   6  11     3196.81     3222.21     59.85 o
 -12   6  11     5628.69     5477.89     79.49 o
 -10   6  11     1761.82     1695.52     38.11 o
  -8   6  11      887.94     1087.84     29.32 o
  -6   6  11    10327.20     9986.86     79.50 o
  -4   6  11    16235.55    15118.91    106.40 o
  -2   6  11      241.19      212.26     18.98 o
   0   6  11    10353.80     9842.25     79.97 o
   2   6  11     9286.91     9080.40     80.13 o
   4   6  11      807.83      760.99     26.72 o
   6   6  11     1348.82     1125.08     32.19 o
   8   6  11     9026.88     8912.39     91.16 o
  10   6  11     4869.09     4908.67     62.23 o
  12   6  11      296.70      420.61     37.98 o
  14   6  11     1346.16     1239.07     50.55 o
  16   6  11     4151.60     4240.80    104.52 o
  18   6  11      713.09      698.65     53.33 o
  20   6  11       66.59      121.44     51.13 o
 -21   7  11      173.80      227.75     52.26 o
 -19   7  11     1405.68     1371.34     80.88 o
 -17   7  11      220.70      541.19     64.46 o
 -15   7  11        8.07      191.61     33.09 o
 -13   7  11       29.33       20.98     32.46 o
 -11   7  11      295.26      488.75     38.46 o
  -9   7  11      153.44      370.54     34.57 o
  -7   7  11       34.62      180.35     27.41 o
  -5   7  11      432.81      460.03     30.50 o
  -3   7  11      705.62      922.48     38.28 o
  -1   7  11      270.73      215.36     28.40 o
   1   7  11      763.40      804.77     44.08 o
   3   7  11      941.10     1053.73     40.04 o
   5   7  11       93.88      250.24     26.51 o
   7   7  11      313.81      561.29     31.39 o
   9   7  11      407.49      414.95     41.16 o
  11   7  11        5.05       85.98     41.45 o
  13   7  11       64.31      176.88     47.60 o
  15   7  11       34.83       25.03     41.66 o
  17   7  11      195.35      213.22    108.80 o
 -16   8  11      352.59      426.20     76.65 o
 -14   8  11     1837.57     1908.91     91.07 o
 -12   8  11      880.51     1023.54     64.08 o
 -10   8  11        0.01      137.15     44.58 o
  -8   8  11     1143.17     1118.03     53.06 o
  -6   8  11      683.12      731.30     44.68 o
  -4   8  11       10.09       53.12     34.10 o
  -2   8  11       68.61      243.34     38.91 o
   0   8  11     1749.61     1754.16     76.91 o
   2   8  11      443.72      520.73     47.05 o
   4   8  11        5.55       70.80     32.80 o
   6   8  11        7.19       43.67     45.22 o
   8   8  11     2412.15     2387.39    105.18 o
  10   8  11      223.30      284.61     75.89 o
  12   8  11       32.84       54.47     82.13 o
  -5   9  11     2947.20     3201.10    181.76 o
  -3   9  11       22.31       49.90     47.83 o
  -1   9  11      797.10      878.81     79.13 o
 -32   0  12     1269.78     1331.41     94.08 o
 -30   0  12     5353.47     5335.59    107.52 o
 -28   0  12      978.09     1058.85     50.01 o
 -26   0  12      222.67       87.66     25.35 o
 -24   0  12     5128.47     4846.16     71.16 o
 -22   0  12     8423.23     8327.11     96.17 o
 -20   0  12      427.39      496.90     27.06 o
 -18   0  12     1519.37     1644.04     29.01 o
 -16   0  12     5016.96     4626.85     44.22 o
 -14   0  12    25561.09    24875.19    149.68 o
 -12   0  12     3144.52     2817.65     31.94 o
 -10   0  12   124093.55   125757.13    691.08 o
  -8   0  12    88009.60    88690.59    468.26 o
  -6   0  12    12110.34    12728.03     76.28 o
  -4   0  12      142.91      174.30      8.16 o
  -2   0  12    39807.18    38045.91    263.47 o
   0   0  12      823.07      525.65     13.02 o
   2   0  12    18726.62    19275.72    122.12 o
   4   0  12    22040.11    21585.02    156.93 o
   6   0  12    93123.41    92195.89    575.52 o
   8   0  12      783.94      758.05     17.96 o
  10   0  12       11.06       39.01     10.50 o
  12   0  12    17986.34    17060.77    136.86 o
  14   0  12    21893.78    20864.42    176.83 o
  16   0  12     2194.76     1996.98     40.90 o
  18   0  12     5090.87     5016.27     77.84 o
  20   0  12    21375.37    20603.34    312.96 o
  22   0  12     2442.42     2481.98     86.45 o
  24   0  12       57.47       39.04     52.11 o
  26   0  12     2647.49     2980.58    153.55 o
  28   0  12     2287.08     2255.59    190.32 o
 -33   1  12      307.26      383.24     36.88 o
 -31   1  12     1634.51     1579.63     59.28 o
 -29   1  12     1701.26     1666.63     50.59 o
 -27   1  12      196.56      370.28     28.04 o
 -25   1  12     2113.09     2093.58     39.11 o
 -23   1  12     1293.71     1478.97     32.27 o
 -21   1  12     1785.39     2139.32     31.18 o
 -19   1  12      529.91      848.20     24.57 o
 -17   1  12      906.97      940.85     17.64 o
 -15   1  12     3850.54     3681.20     30.50 o
 -13   1  12    24671.10    23984.85    109.60 o
 -11   1  12       43.07      311.54     23.52 o
  -9   1  12    97725.07    98391.84    377.16 o
  -7   1  12    28305.04    27371.82    110.11 o
  -5   1  12     1266.68     1375.80     12.89 o
  -3   1  12    17799.63    17401.20     66.07 o
  -1   1  12     8955.09     8351.24     36.72 o
   1   1  12    26740.52    26365.18    114.82 o
   3   1  12    53827.23    55602.75    238.48 o
   5   1  12    25741.55    25760.63    120.74 o
   7   1  12     1028.29      855.60     16.83 o
   9   1  12     4086.01     4067.80     30.54 o
  11   1  12     4929.41     4649.91     34.20 o
  13   1  12     4821.89     4836.95     43.30 o
  15   1  12     5460.12     5552.81     54.63 o
  17   1  12      701.32      848.33     28.65 o
  19   1  12     6111.54     5972.30     77.43 o
  21   1  12     2677.77     2569.86     54.96 o
  23   1  12      304.62      324.17     35.69 o
  25   1  12      230.24      257.14     52.67 o
  27   1  12      473.22      659.04     75.69 o
 -32   2  12      107.58      186.42     43.89 o
 -30   2  12      129.11       88.20     34.82 o
 -28   2  12      230.18      528.71     40.01 o
 -26   2  12       30.65      525.72     31.69 o
 -24   2  12     2243.32     2226.33     41.14 o
 -22   2  12      186.86      319.98     17.88 o
 -20   2  12      805.20     1188.11     27.14 o
 -18   2  12        4.44      226.80     12.32 o
 -16   2  12      378.53      364.49     11.13 o
 -14   2  12     1494.60     1165.22     14.20 o
 -12   2  12      623.32      741.50     26.76 o
 -10   2  12     8698.14     8582.19     48.32 o
  -8   2  12      478.38      604.25     12.93 o
  -6   2  12     2698.61     3198.04     22.71 o
  -4   2  12      613.40      733.89     13.71 o
  -2   2  12     4188.43     3899.59     24.75 o
   0   2  12    10012.75    10360.65     52.94 o
   2   2  12     4506.44     4807.05     32.15 o
   4   2  12     3193.87     3720.77     29.21 o
   6   2  12     1581.32     1661.48     25.69 o
   8   2  12     3061.29     3053.64     23.70 o
  10   2  12      124.26      203.40      9.29 o
  12   2  12     2655.78     2997.99     47.08 o
  14   2  12      274.65      458.38     20.82 o
  16   2  12      414.01      519.87     24.87 o
  18   2  12      573.38      604.90     27.55 o
  20   2  12       17.05       72.38     25.54 o
  22   2  12        5.27      136.61     35.40 o
  24   2  12       86.58       86.99     43.86 o
  26   2  12      140.64      122.49     56.18 o
 -31   3  12      509.65      705.21     59.07 o
 -29   3  12     1017.56     1264.34     54.30 o
 -27   3  12      125.75      218.85     31.48 o
 -25   3  12     3778.25     3698.19     64.81 o
 -23   3  12     3286.07     3167.55     50.04 o
 -21   3  12     2675.41     2774.25     36.15 o
 -19   3  12     1976.25     1805.00     29.66 o
 -17   3  12     8905.97     8316.41     60.51 o
 -15   3  12    21076.36    20338.84    107.80 o
 -13   3  12      910.00     1138.96     15.86 o
 -11   3  12     8215.12     7595.41     45.37 o
  -9   3  12     3217.53     3153.96     25.54 o
  -7   3  12    19758.47    19214.00     88.04 o
  -5   3  12     4518.15     4168.10     27.71 o
  -3   3  12     9813.54     9187.69     52.77 o
  -1   3  12    17328.82    16494.81     81.99 o
   1   3  12    38257.54    38434.18    166.75 o
   3   3  12     7244.80     6679.65     40.10 o
   5   3  12     3799.11     3383.35     28.97 o
   7   3  12     6936.55     6445.93     41.09 o
   9   3  12     1526.57     1521.97     33.97 o
  11   3  12     4945.16     4819.73     45.11 o
  13   3  12     3238.56     3231.34     37.98 o
  15   3  12     7796.04     7291.19     78.23 o
  17   3  12       13.28       26.37     16.78 o
  19   3  12     3907.84     3731.57     65.77 o
  21   3  12     3595.86     3473.65     74.84 o
  23   3  12      594.19      680.34     45.35 o
  25   3  12      852.95     1001.98     87.57 o
 -30   4  12     2376.79     2436.26     76.92 o
 -28   4  12      524.94      526.10     38.84 o
 -26   4  12      368.16      368.98     31.11 o
 -24   4  12      967.76     1072.85     38.56 o
 -22   4  12     4746.24     4619.84     59.40 o
 -20   4  12      277.79      307.91     22.62 o
 -18   4  12     5544.50     5397.90     57.66 o
 -16   4  12     9016.95     8768.38     71.69 o
 -14   4  12     9972.67     9653.82     62.76 o
 -12   4  12       53.85       39.42     10.73 o
 -10   4  12    15588.00    15255.59     86.58 o
  -8   4  12     6777.33     6473.49     43.01 o
  -6   4  12     6667.00     6404.13     42.92 o
  -4   4  12     1798.67     1771.30     21.24 o
  -2   4  12    42455.76    41522.84    201.35 o
   0   4  12    25052.39    23743.34    119.82 o
   2   4  12     1361.85     1463.61     27.38 o
   4   4  12    18165.61    17184.44     95.61 o
   6   4  12    15653.82    14883.23     90.46 o
   8   4  12      348.73      442.15     17.59 o
  10   4  12     9419.37     8636.33     74.01 o
  12   4  12     1727.57     1696.17     64.92 o
  14   4  12     6330.36     6274.76     74.93 o
  16   4  12     1609.68     1429.32     44.63 o
  18   4  12     3482.66     3439.99     77.61 o
  20   4  12     2132.75     1948.11     57.79 o
  22   4  12     2562.94     2739.90    134.44 o
  24   4  12        3.78       48.50     67.63 o
 -27   5  12      661.23      872.30     45.66 o
 -25   5  12       25.58      253.28     33.75 o
 -23   5  12     1050.06     1187.46     42.34 o
 -21   5  12       34.66      293.14     34.34 o
 -19   5  12      403.00      908.98     66.97 o
 -17   5  12      321.36      690.09     39.99 o
 -15   5  12     2178.22     2101.88     43.72 o
 -13   5  12      621.47     1020.58     47.30 o
 -11   5  12       28.22      183.42     16.22 o
  -9   5  12     9132.48     8192.32     68.60 o
  -7   5  12    14077.02    13164.07     84.63 o
  -5   5  12       32.12      230.37     17.56 o
  -3   5  12      283.76      365.87     16.35 o
  -1   5  12     3603.22     3588.98     38.26 o
   1   5  12     2023.04     2290.22     32.27 o
   3   5  12       25.05       70.34     13.84 o
   5   5  12    10248.58     9399.30     73.03 o
   7   5  12       12.48       86.91     14.78 o
   9   5  12     1274.08     1798.91     39.76 o
  11   5  12      524.37      693.20     30.78 o
  13   5  12     8179.04     7831.09     88.18 o
  15   5  12      124.31      139.64     25.39 o
  17   5  12       54.31      144.29     27.53 o
  19   5  12       75.61      101.10     47.29 o
  21   5  12      234.35      434.44     82.58 o
 -24   6  12      672.35      738.84     52.34 o
 -22   6  12      140.87      246.00     39.27 o
 -20   6  12      701.01      914.60     68.60 o
 -18   6  12     1954.07     2127.73     59.62 o
 -16   6  12       45.72       32.43     26.00 o
 -14   6  12       16.06      158.41     28.11 o
 -12   6  12       13.31      295.60     30.59 o
 -10   6  12      703.91      821.17     29.73 o
  -8   6  12      880.80     1077.96     29.84 o
  -6   6  12      383.15      465.49     19.91 o
  -4   6  12     5604.46     5484.93     56.52 o
  -2   6  12      464.50      544.35     23.62 o
   0   6  12       58.91       76.87     17.34 o
   2   6  12        5.57      177.54     17.68 o
   4   6  12      317.41      439.88     23.19 o
   6   6  12      596.65      857.69     29.73 o
   8   6  12      334.60      501.76     26.52 o
  10   6  12      229.99      256.93     25.35 o
  12   6  12      765.44      841.47     43.18 o
  14   6  12     1548.17     1254.76     57.15 o
  16   6  12        3.32      166.30     39.54 o
  18   6  12       27.08       56.29     43.31 o
  20   6  12      156.26      110.51     74.29 o
 -21   7  12      168.79      248.04     46.00 o
 -19   7  12      201.56      247.65     47.02 o
 -17   7  12     2954.39     2999.39    114.17 o
 -15   7  12     1252.60     1456.95     71.01 o
 -13   7  12       27.31       60.27     36.12 o
 -11   7  12      377.15      349.72     31.65 o
  -9   7  12     4881.28     4984.61     86.99 o
  -7   7  12     5505.72     5628.21     89.28 o
  -5   7  12       79.32       89.89     26.32 o
  -3   7  12     3353.52     3189.15     59.13 o
  -1   7  12     3478.36     3544.93     67.38 o
   1   7  12      518.41      588.18     33.90 o
   3   7  12      856.27      997.49     40.77 o
   5   7  12     3750.61     3727.60     65.23 o
   7   7  12     1955.07     2051.01     64.04 o
   9   7  12      703.65      728.09     46.42 o
  11   7  12     2212.55     2157.71     87.97 o
  13   7  12     3154.15     2900.70     93.44 o
  15   7  12      450.06      377.65     58.15 o
 -16   8  12     1152.21     1095.19     92.90 o
 -14   8  12     1436.60     1680.57     81.90 o
 -12   8  12      104.12      258.49     56.52 o
 -10   8  12     1377.30     1553.91     67.17 o
  -8   8  12     2154.61     2075.14     61.00 o
  -6   8  12      954.30     1092.07     52.46 o
  -4   8  12      158.41      324.56     44.37 o
  -2   8  12     4438.44     4477.87     86.82 o
   0   8  12     2294.62     2376.51     78.49 o
   2   8  12      252.01      340.90     40.77 o
   4   8  12     1275.09     1427.24     74.20 o
   6   8  12     2281.59     2222.94    174.99 o
   8   8  12      443.52      582.98     70.35 o
  10   8  12      799.93      873.85     78.75 o
 -33   1  13     1444.52     1504.60     58.51 o
 -31   1  13      105.21      293.34     35.69 o
 -29   1  13      103.58      213.74     29.27 o
 -27   1  13     2278.62     2390.35     51.89 o
 -25   1  13     1519.68     1787.23     38.31 o
 -23   1  13     1837.55     2131.53     36.40 o
 -21   1  13       29.69       92.25     15.24 o
 -19   1  13    18945.60    18816.88    104.52 o
 -17   1  13     1520.32     1468.68     20.83 o
 -15   1  13      449.97      444.30     12.89 o
 -13   1  13     2870.81     2606.34     23.55 o
 -11   1  13   133548.48   134481.73    513.72 o
  -9   1  13     3655.45     3710.86     26.58 o
  -7   1  13     6587.09     6169.62     32.09 o
  -5   1  13    13733.79    12728.03     52.44 o
  -3   1  13    37867.46    37175.86    140.46 o
  -1   1  13     3085.48     3692.32     21.31 o
   1   1  13    48725.98    49030.56    209.31 o
   3   1  13    71557.13    73956.40    319.81 o
   5   1  13        5.35       51.35      9.39 o
   7   1  13     1072.09     1186.53     18.63 o
   9   1  13    25474.79    25445.08    124.29 o
  11   1  13     5825.10     5440.14     40.44 o
  13   1  13        4.21       28.13     12.41 o
  15   1  13      588.12      683.11     22.54 o
  17   1  13    20475.32    19772.69    162.91 o
  19   1  13     1549.91     1521.75     42.65 o
  21   1  13      816.15      900.31     39.42 o
  23   1  13      469.81      557.98     55.76 o
  25   1  13     4438.72     4682.53    136.67 o
  27   1  13      100.02      159.33     55.25 o
 -32   2  13     1143.70     1414.28     70.15 o
 -30   2  13        3.11       33.00     34.14 o
 -28   2  13      401.67      534.70     39.47 o
 -26   2  13     4309.62     4312.19     59.77 o
 -24   2  13     7616.90     7627.06     73.70 o
 -22   2  13     3752.47     3452.95     45.14 o
 -20   2  13    10532.40    10129.81     76.42 o
 -18   2  13    10539.51    10401.18     69.64 o
 -16   2  13    13998.46    13081.25     76.57 o
 -14   2  13     7929.24     7419.89     45.47 o
 -12   2  13    28822.30    27101.74    128.40 o
 -10   2  13    46046.89    46036.42    188.46 o
  -8   2  13     1948.90     1798.24     21.22 o
  -6   2  13    94231.42    95250.42    352.14 o
  -4   2  13    44975.23    43340.54    163.63 o
  -2   2  13        9.66       56.08      8.31 o
   0   2  13    24765.57    24988.88    112.09 o
   2   2  13    32818.49    30138.84    147.19 o
   4   2  13    72065.34    73241.36    311.87 o
   6   2  13      273.83      276.85     10.04 o
   8   2  13    16208.66    15973.04     83.39 o
  10   2  13    22630.81    21731.85    117.44 o
  12   2  13    34642.80    33400.16    183.29 o
  14   2  13     8135.13     7842.45     71.77 o
  16   2  13    18687.76    18106.48    149.32 o
  18   2  13     3209.84     3306.73     59.37 o
  20   2  13      942.03     1054.45     48.09 o
  22   2  13     5846.07     5872.27    122.61 o
  24   2  13     4454.20     4351.01    124.34 o
  26   2  13     1152.23     1291.48     98.80 o
 -31   3  13       38.44       92.75     37.53 o
 -29   3  13       43.26      198.58     41.29 o
 -27   3  13       13.95       52.55     30.41 o
 -25   3  13     2463.54     2400.99     51.65 o
 -23   3  13      358.64      478.27     25.17 o
 -21   3  13     1097.83     1305.81     28.95 o
 -19   3  13     3728.27     3519.28     39.63 o
 -17   3  13     5480.78     5170.37     43.80 o
 -15   3  13     3277.07     3346.96     30.98 o
 -13   3  13      660.99      798.61     14.59 o
 -11   3  13     9995.92     9678.40     56.37 o
  -9   3  13     2295.84     2209.56     18.82 o
  -7   3  13     6372.33     6126.23     38.26 o
  -5   3  13     2433.16     2292.20     20.08 o
  -3   3  13    13549.68    12394.64     68.28 o
  -1   3  13     2315.91     2292.95     21.98 o
   1   3  13    10717.18    10536.80     55.72 o
   3   3  13     7709.15     7672.65     44.50 o
   5   3  13     1816.10     1787.71     23.97 o
   7   3  13     1570.22     1587.14     21.57 o
   9   3  13    10748.57    10464.76     72.54 o
  11   3  13    11180.69    10635.93     79.52 o
  13   3  13      872.12      949.14     25.49 o
  15   3  13      760.98      820.36     29.46 o
  17   3  13     1311.80     1319.67     33.46 o
  19   3  13      159.41      278.16     25.77 o
  21   3  13     1784.24     1736.46     52.75 o
  23   3  13     1267.59     1405.16     62.52 o
  25   3  13     1009.66     1186.82     95.19 o
 -30   4  13      734.64      909.76     52.31 o
 -28   4  13      451.29      454.08     36.42 o
 -26   4  13       90.72       58.94     24.68 o
 -24   4  13      466.16      597.71     31.17 o
 -22   4  13     1526.49     1726.94     39.22 o
 -20   4  13     1965.64     1804.95     36.71 o
 -18   4  13     1302.97     1547.59     33.17 o
 -16   4  13       90.24      444.03     22.02 o
 -14   4  13     2375.34     2538.10     29.79 o
 -12   4  13      502.81      501.11     15.06 o
 -10   4  13     1056.12     1291.99     19.00 o
  -8   4  13      728.77      672.73     14.56 o
  -6   4  13    12113.26    11891.01     66.74 o
  -4   4  13     3905.21     3625.85     29.10 o
  -2   4  13      945.07     1184.31     24.04 o
   0   4  13     1828.02     2116.29     25.15 o
   2   4  13     6172.85     5924.95     45.20 o
   4   4  13     5575.03     5235.19     43.19 o
   6   4  13     2823.44     2670.65     29.78 o
   8   4  13     3177.15     3541.36     46.05 o
  10   4  13      268.18      353.29     20.51 o
  12   4  13      496.02      537.32     29.72 o
  14   4  13     1802.91     1538.91     38.01 o
  16   4  13       14.63        3.57     21.62 o
  18   4  13       80.51       62.36     28.42 o
  20   4  13      485.77      569.59     45.54 o
  22   4  13      680.76     1045.36     71.84 o
  24   4  13       18.66       60.26     72.22 o
 -27   5  13     1954.13     2019.44     66.80 o
 -25   5  13     2521.77     2519.67     63.96 o
 -23   5  13      324.29      524.99     37.11 o
 -21   5  13     1635.06     1732.23     50.07 o
 -19   5  13    14957.82    14110.43    143.62 o
 -17   5  13     8480.65     7696.77     86.54 o
 -15   5  13      983.05     1000.57     30.77 o
 -13   5  13    10587.35     9817.51     83.70 o
 -11   5  13     9799.55     9559.34     76.77 o
  -9   5  13      225.07      357.53     17.68 o
  -7   5  13    10574.85    10150.38     74.74 o
  -5   5  13    10171.91     9631.68     81.22 o
  -3   5  13    14363.94    13607.54     93.08 o
  -1   5  13      460.39      545.57     17.81 o
   1   5  13    10167.37     9562.67     75.64 o
   3   5  13     5638.15     5390.23     52.76 o
   5   5  13     9137.46     8338.57     73.57 o
   7   5  13     2576.42     2400.89     40.51 o
   9   5  13    14639.36    13701.95    120.73 o
  11   5  13     3164.86     3062.62     54.03 o
  13   5  13      105.68      232.79     27.02 o
  15   5  13     1313.13     1358.98     45.78 o
  17   5  13     6802.97     6465.83    117.03 o
  19   5  13      518.51      634.51     56.17 o
  21   5  13      933.33     1060.08     80.35 o
 -24   6  13     1255.53     1440.08     89.52 o
 -22   6  13       20.51       51.82     34.29 o
 -20   6  13     1712.59     1634.39     61.36 o
 -18   6  13     7461.74     6999.18    102.51 o
 -16   6  13      806.35      837.37     42.96 o
 -14   6  13     3186.46     2985.87     61.79 o
 -12   6  13    10042.09     9755.53    137.42 o
 -10   6  13     3176.05     3016.76     50.99 o
  -8   6  13        4.17       71.70     16.51 o
  -6   6  13     4438.48     4307.32     47.89 o
  -4   6  13    15186.38    14966.52    110.33 o
  -2   6  13       11.42       32.05     15.34 o
   0   6  13      225.83      214.48     18.98 o
   2   6  13    10170.11     9581.65     88.15 o
   4   6  13     6367.15     6385.00     68.69 o
   6   6  13       32.65       60.61     20.17 o
   8   6  13     3843.00     3786.33     53.92 o
  10   6  13     6553.03     6462.81     88.00 o
  12   6  13     1162.58     1381.12     46.96 o
  14   6  13     1363.24     1338.14     52.29 o
  16   6  13     3849.96     3419.36     94.31 o
  18   6  13     1168.55     1358.37     90.16 o
 -21   7  13      121.69      229.86     51.88 o
 -19   7  13      904.65      964.99     65.64 o
 -17   7  13      332.47      515.76     51.32 o
 -15   7  13      281.33      331.41     45.01 o
 -13   7  13      584.58      629.83     45.45 o
 -11   7  13      215.52      228.92     40.79 o
  -9   7  13      135.49      306.63     34.97 o
  -7   7  13        0.75      309.46     36.64 o
  -5   7  13        2.32       30.25     24.08 o
  -3   7  13      117.34      224.49     31.10 o
  -1   7  13       73.70      256.99     33.52 o
   1   7  13      533.18      717.34     35.97 o
   3   7  13       89.99       60.47     26.06 o
   5   7  13      408.83      578.39     34.33 o
   7   7  13      106.20      203.99     37.43 o
   9   7  13      320.14      402.14     34.66 o
  11   7  13      346.32      366.29     51.14 o
  13   7  13      124.29      180.12     44.80 o
  15   7  13      308.59      322.88     51.69 o
 -16   8  13       52.57       71.89     67.68 o
 -14   8  13     1751.15     1878.44     69.51 o
 -12   8  13     2462.01     2289.62    128.71 o
 -10   8  13      116.77      185.53     38.25 o
  -8   8  13     1018.38     1042.18     54.00 o
  -6   8  13      698.15      788.14     58.95 o
  -4   8  13      948.41     1096.10     70.21 o
  -2   8  13      116.96      318.92     44.84 o
   0   8  13      533.78      807.84     47.45 o
   2   8  13     1074.06     1237.22     55.16 o
   4   8  13      989.48     1091.21     90.68 o
   6   8  13      107.68      226.84     73.62 o
   8   8  13     1029.76     1046.51     71.80 o
  10   8  13      430.83      416.87    103.25 o
 -32   0  14      163.60      113.54     53.94 o
 -30   0  14     4230.15     4128.48     99.80 o
 -28   0  14     6366.42     5990.20    100.98 o
 -26   0  14      423.11      313.25     28.67 o
 -24   0  14     5557.51     5209.44     78.38 o
 -22   0  14    18426.57    18109.11    171.76 o
 -20   0  14     1260.96     1311.39     42.71 o
 -18   0  14     1270.71     1141.11     38.05 o
 -16   0  14    22063.27    21975.84    154.16 o
 -14   0  14    11285.00    10502.75     85.39 o
 -12   0  14    63676.74    66975.43    382.17 o
 -10   0  14     1978.30     1708.10     29.72 o
  -8   0  14    96937.23    97645.72    504.55 o
  -6   0  14    16020.57    15434.61     93.20 o
  -4   0  14     1670.53     1621.88     22.12 o
  -2   0  14     4364.10     4196.95     34.94 o
   0   0  14   118901.16   118870.42    721.91 o
   2   0  14     1738.20     1510.68     26.78 o
   4   0  14     5746.30     5193.81     48.72 o
   6   0  14     3771.68     3769.03     37.18 o
   8   0  14    30086.37    29742.92    228.97 o
  10   0  14     1266.04     1295.85     27.37 o
  12   0  14     7048.49     6653.54     84.89 o
  14   0  14    26429.27    25844.46    248.86 o
  16   0  14     7983.98     7951.87    109.15 o
  18   0  14      250.29      328.92     32.02 o
  20   0  14     5057.18     5191.30    152.27 o
  22   0  14     8845.57     8562.95    262.64 o
  24   0  14      245.86      200.58     61.85 o
  26   0  14       56.75       42.29     84.58 o
 -33   1  14       30.33      222.37     34.58 o
 -31   1  14     1406.52     1389.88     50.97 o
 -29   1  14     1907.20     1801.68     53.48 o
 -27   1  14      634.72      751.92     36.33 o
 -25   1  14     2277.43     2330.23     44.59 o
 -23   1  14     7367.01     7089.21     65.63 o
 -21   1  14      471.04      566.91     20.23 o
 -19   1  14        1.39      245.77     13.11 o
 -17   1  14       74.97      263.28     12.03 o
 -15   1  14      684.50      751.57     14.97 o
 -13   1  14     5056.63     4799.30     32.74 o
 -11   1  14    18157.21    18720.83     87.39 o
  -9   1  14    11541.88    10955.60     52.84 o
  -7   1  14     6507.24     5918.29     31.34 o
  -5   1  14    31051.54    29161.35    110.71 o
  -3   1  14     9099.10     9164.85     41.24 o
  -1   1  14    16400.45    15695.05     70.83 o
   1   1  14     2922.20     2910.96     21.96 o
   3   1  14      294.21      547.73     23.02 o
   5   1  14    17867.09    17037.67     87.26 o
   7   1  14    11076.89    10963.75     59.74 o
   9   1  14     1256.72     1220.90     20.17 o
  11   1  14     3339.72     3311.65     33.07 o
  13   1  14     4008.95     3944.67     48.29 o
  15   1  14     5305.30     5232.52     58.64 o
  17   1  14      975.74     1004.64     34.07 o
  19   1  14     3566.99     3440.64     61.16 o
  21   1  14      790.93     1031.29     42.53 o
  23   1  14     2038.32     2028.44     91.16 o
  25   1  14        0.46      151.40     53.80 o
  27   1  14     1000.07     1022.06    155.07 o
 -32   2  14        4.73      108.43     41.21 o
 -30   2  14      218.49      276.68     38.19 o
 -28   2  14      285.03      346.33     36.39 o
 -26   2  14        1.14      296.15     26.70 o
 -24   2  14      363.95      782.60     34.11 o
 -22   2  14      147.14      194.08     18.68 o
 -20   2  14      149.61      466.07     17.85 o
 -18   2  14      837.83     1203.81     29.29 o
 -16   2  14     1328.86     1541.96     20.81 o
 -14   2  14     1248.17     1182.15     16.75 o
 -12   2  14     2742.66     2992.35     26.64 o
 -10   2  14     2985.31     3785.92     32.23 o
  -8   2  14      258.41      272.51      8.94 o
  -6   2  14     2410.06     2928.35     21.74 o
  -4   2  14     1137.21     1110.97     16.11 o
  -2   2  14       25.52       51.62      6.33 o
   0   2  14     3354.64     2933.97     23.31 o
   2   2  14      991.34     1274.89     19.02 o
   4   2  14     1339.07     1474.86     21.54 o
   6   2  14      137.67      187.19      9.46 o
   8   2  14     2486.04     2323.90     23.49 o
  10   2  14     7484.29     7093.17     53.43 o
  12   2  14     3177.93     3304.93     36.88 o
  14   2  14     2848.67     2804.59     40.18 o
  16   2  14        5.31      172.98     22.44 o
  18   2  14       84.73       95.24     22.03 o
  20   2  14      157.76      111.09     26.47 o
  22   2  14      171.82      216.08     38.74 o
  24   2  14       72.56      163.91     42.06 o
  26   2  14      156.42      208.47     67.41 o
 -31   3  14      569.53      600.87     54.42 o
 -29   3  14     4341.47     4262.71    100.32 o
 -27   3  14      381.10      483.53     32.07 o
 -25   3  14      972.52     1049.46     34.30 o
 -23   3  14     3145.24     2962.65     55.61 o
 -21   3  14     5530.69     5239.27     59.83 o
 -19   3  14      285.06      401.93     17.81 o
 -17   3  14    10388.71     9289.77     62.89 o
 -15   3  14    17723.15    16270.58     94.20 o
 -13   3  14     3458.83     3219.75     27.59 o
 -11   3  14     2720.17     2739.66     23.66 o
  -9   3  14     3872.53     3451.87     27.89 o
  -7   3  14       43.18       94.24      7.00 o
  -5   3  14     1774.72     1877.25     18.78 o
  -3   3  14     6538.04     5605.82     38.99 o
  -1   3  14    22113.42    21775.63    109.52 o
   1   3  14     5696.06     5177.20     34.70 o
   3   3  14     2867.37     2395.12     21.83 o
   5   3  14     9530.06     8925.44     56.45 o
   7   3  14    17593.36    16769.04    101.90 o
   9   3  14     1633.74     1527.94     33.83 o
  11   3  14     2196.18     2094.57     33.59 o
  13   3  14     8053.54     8099.59     80.08 o
  15   3  14     4467.50     4181.83     57.23 o
  17   3  14       70.91       71.80     19.75 o
  19   3  14     3615.58     3411.21     76.02 o
  21   3  14     3141.12     2949.00     65.33 o
  23   3  14     1840.74     1780.52     70.50 o
  25   3  14      347.49      413.26     70.01 o
 -30   4  14     3136.21     2995.26     76.84 o
 -28   4  14     1758.33     1737.42     60.59 o
 -26   4  14        0.69       21.05     27.30 o
 -24   4  14     1183.00     1290.96     41.11 o
 -22   4  14     4670.43     4472.15     58.13 o
 -20   4  14     6227.15     5656.63     55.83 o
 -18   4  14      708.50      836.14     28.25 o
 -16   4  14    15072.86    14252.17    101.55 o
 -14   4  14     8280.46     7855.64     57.49 o
 -12   4  14     1930.15     1668.21     23.58 o
 -10   4  14     6655.31     6685.00     45.58 o
  -8   4  14     6941.08     6709.74     47.94 o
  -6   4  14     2095.59     2011.03     24.43 o
  -4   4  14       47.98       68.21      9.52 o
  -2   4  14     4627.48     4671.86     37.41 o
   0   4  14    43314.55    43044.50    225.80 o
   2   4  14     5762.82     5627.30     41.73 o
   4   4  14     6641.48     6399.81     55.33 o
   6   4  14     8615.72     8147.73     61.48 o
   8   4  14    12808.98    12791.57     99.05 o
  10   4  14      575.25      607.32     23.77 o
  12   4  14    10517.13    10276.60    103.60 o
  14   4  14     4373.13     4304.32     62.07 o
  16   4  14     1242.11     1294.34     52.44 o
  18   4  14        7.70       21.48     28.36 o
  20   4  14     7481.14     7429.15    126.11 o
  22   4  14     3406.13     3474.86    124.87 o
 -27   5  14     1008.76     1071.65     52.45 o
 -25   5  14      305.89      359.96     38.53 o
 -23   5  14      870.40      966.23     46.85 o
 -21   5  14     1658.06     1708.60     52.95 o
 -19   5  14      188.08      524.07     43.86 o
 -17   5  14     1192.21     1492.97     76.29 o
 -15   5  14     2744.06     2530.72     41.67 o
 -13   5  14     1918.57     1826.63     33.68 o
 -11   5  14        2.96      231.04     16.60 o
  -9   5  14     1649.39     1657.26     29.78 o
  -7   5  14     4306.23     3997.65     40.76 o
  -5   5  14      136.28      271.19     17.64 o
  -3   5  14      305.20      368.44     16.57 o
  -1   5  14     2542.92     2310.23     30.58 o
   1   5  14     2252.56     2329.31     40.86 o
   3   5  14       29.35      115.83     14.99 o
   5   5  14        2.99      102.33     16.80 o
   7   5  14      187.44      338.94     21.62 o
   9   5  14     1027.86     1245.55     37.60 o
  11   5  14      222.63      388.01     29.39 o
  13   5  14     3509.97     3050.11     57.76 o
  15   5  14     2691.91     2921.05     65.80 o
  17   5  14      417.29      544.59     45.98 o
  19   5  14      300.41      334.14     55.24 o
  21   5  14      569.13      799.79     88.94 o
 -24   6  14     1112.14     1264.08     66.20 o
 -22   6  14      778.48      765.94     51.41 o
 -20   6  14      762.22      695.23     46.71 o
 -18   6  14      785.33     1259.12     69.31 o
 -16   6  14      422.79      520.51     35.61 o
 -14   6  14      424.71      627.55     40.51 o
 -12   6  14      281.76      447.82     29.20 o
 -10   6  14      281.90      498.62     25.52 o
  -8   6  14     5018.55     4753.95     59.69 o
  -6   6  14     2162.71     2283.64     40.49 o
  -4   6  14     1463.43     1592.18     36.34 o
  -2   6  14     1733.08     1643.30     31.09 o
   0   6  14     1474.44     1327.76     31.03 o
   2   6  14      247.71      286.55     22.25 o
   4   6  14      981.77     1107.43     30.89 o
   6   6  14     1051.78     1101.29     36.50 o
   8   6  14     2771.00     2695.65     45.62 o
  10   6  14      449.12      732.65     38.87 o
  12   6  14      612.95      701.88     37.56 o
  14   6  14      614.40      678.56     48.91 o
  16   6  14       66.67       88.29     43.86 o
  18   6  14       41.88      167.25     53.07 o
 -21   7  14     1517.50     1713.55     76.63 o
 -19   7  14      128.00      198.92     43.61 o
 -17   7  14      704.97      755.99     70.69 o
 -15   7  14     2727.93     2813.16     85.58 o
 -13   7  14      757.41      984.60     47.50 o
 -11   7  14      226.59      263.96     43.13 o
  -9   7  14     2642.18     2494.71     73.70 o
  -7   7  14     7883.91     7729.78    112.80 o
  -5   7  14      812.78      926.76     42.79 o
  -3   7  14     2296.71     2262.12     55.17 o
  -1   7  14     6142.08     5660.37     85.12 o
   1   7  14     1821.17     1792.68     46.96 o
   3   7  14       10.66       22.77     24.36 o
   5   7  14     1042.30     1096.56     43.04 o
   7   7  14     4835.57     4850.00     87.39 o
   9   7  14      348.10      479.29     44.19 o
  11   7  14      651.42      587.89     77.94 o
  13   7  14     2025.50     2117.20     90.39 o
  15   7  14     2852.64     2738.85    109.81 o
 -16   8  14      960.81     1037.14    137.25 o
 -14   8  14     1629.44     1738.80    105.66 o
 -12   8  14      965.42     1077.42     74.78 o
 -10   8  14      454.60      581.39     59.11 o
  -8   8  14     1885.24     1979.69     70.10 o
  -6   8  14     1927.35     1733.71     62.65 o
  -4   8  14      319.30      357.47     45.05 o
  -2   8  14     2091.50     2140.76     71.95 o
   0   8  14     3708.32     3735.62     82.56 o
   2   8  14     1313.62     1547.84     77.62 o
   4   8  14      401.70      570.41     54.89 o
   6   8  14     2873.57     2990.51    127.32 o
   8   8  14     1008.68     1082.68     83.52 o
 -33   1  15      750.96      867.52     48.03 o
 -31   1  15      868.51     1056.23     47.34 o
 -29   1  15       54.23      130.42     28.43 o
 -27   1  15      201.44      315.65     26.25 o
 -25   1  15     7004.43     6960.13     73.65 o
 -23   1  15     1516.99     2112.47     41.37 o
 -21   1  15      523.00      490.26     20.16 o
 -19   1  15     1520.64     1589.83     26.86 o
 -17   1  15    14973.84    14798.39     85.13 o
 -15   1  15       27.86       92.71      8.32 o
 -13   1  15    16976.35    16333.63     80.32 o
 -11   1  15    67473.23    67511.77    279.32 o
  -9   1  15     4042.68     3374.03     27.63 o
  -7   1  15     1992.68     1834.92     15.41 o
  -5   1  15     2377.41     2050.16     19.49 o
  -3   1  15    37801.24    36394.05    148.33 o
  -1   1  15     4298.08     4769.57     28.14 o
   1   1  15     6276.75     6233.90     35.53 o
   3   1  15    16341.62    15942.37     80.50 o
   5   1  15    12757.85    12230.62     67.69 o
   7   1  15     4389.26     4290.02     30.38 o
   9   1  15     1332.48     1421.28     19.22 o
  11   1  15    38146.22    37017.80    204.16 o
  13   1  15      249.34      315.56     17.82 o
  15   1  15     3986.06     3907.07     56.00 o
  17   1  15     1082.75     1104.77     34.47 o
  19   1  15     7187.34     7196.63     95.59 o
  21   1  15        4.36       14.83     24.47 o
  23   1  15     1061.20     1268.35     81.76 o
  25   1  15     2058.65     2092.89    106.95 o
 -32   2  15     1220.51     1320.10     66.78 o
 -30   2  15     2818.54     2605.49     72.46 o
 -28   2  15      137.18       93.14     31.76 o
 -26   2  15     4825.61     4992.94     72.92 o
 -24   2  15     6500.23     6395.05     76.16 o
 -22   2  15      894.39      962.55     27.85 o
 -20   2  15    10802.72    10060.35     79.47 o
 -18   2  15    18826.68    17970.70    115.57 o
 -16   2  15    17498.55    16431.68     94.07 o
 -14   2  15      782.53      709.19     14.66 o
 -12   2  15    35898.54    35169.73    158.78 o
 -10   2  15    42090.16    41139.43    174.02 o
  -8   2  15     4760.42     4354.53     27.47 o
  -6   2  15    18745.39    17779.34     80.86 o
  -4   2  15    72703.70    72714.15    283.39 o
  -2   2  15    19076.82    18486.46     85.03 o
   0   2  15      618.54      595.06     12.14 o
   2   2  15    23290.63    21836.65    102.86 o
   4   2  15     8987.01     8702.46     49.56 o
   6   2  15    13068.52    12286.34     78.97 o
   8   2  15     1267.33     1161.98     19.75 o
  10   2  15    46136.53    44861.77    249.41 o
  12   2  15    12245.08    11562.38     86.80 o
  14   2  15     1715.76     1852.86     35.86 o
  16   2  15     8904.10     8590.42     93.13 o
  18   2  15     5540.46     5551.42     77.15 o
  20   2  15      533.74      564.84     40.64 o
  22   2  15       67.15       55.04     45.73 o
  24   2  15     3385.58     3256.88    118.70 o
 -31   3  15      844.58      964.34     61.15 o
 -29   3  15     1320.50     1533.98     61.44 o
 -27   3  15      250.98      380.37     34.05 o
 -25   3  15     1981.72     1778.41     50.25 o
 -23   3  15      360.97      518.63     25.70 o
 -21   3  15      249.19      465.55     23.79 o
 -19   3  15     4185.27     3941.11     44.93 o
 -17   3  15     6097.38     5498.71     43.84 o
 -15   3  15     3619.96     3593.92     35.00 o
 -13   3  15     1811.06     1859.15     26.66 o
 -11   3  15     5967.50     5878.60     39.57 o
  -9   3  15     3974.43     3652.85     27.22 o
  -7   3  15      400.47      485.03     11.13 o
  -5   3  15     7676.13     7398.09     44.15 o
  -3   3  15     9148.27     8924.04     54.14 o
  -1   3  15     3718.00     3699.42     29.04 o
   1   3  15     2584.42     2443.57     23.35 o
   3   3  15    21498.72    21156.20    111.20 o
   5   3  15     1975.76     1934.30     24.20 o
   7   3  15       51.81      194.65     12.28 o
   9   3  15     7732.98     7094.92     59.78 o
  11   3  15     4591.79     4609.79     47.43 o
  13   3  15      845.14      938.46     32.32 o
  15   3  15     1032.41      999.94     33.25 o
  17   3  15     1871.15     1961.50     45.31 o
  19   3  15       47.15       85.88     24.80 o
  21   3  15      223.78      344.16     36.86 o
  23   3  15      360.89      361.47     64.22 o
 -30   4  15      406.96      494.78     48.01 o
 -28   4  15      108.51      206.40     33.18 o
 -26   4  15      173.37      178.97     27.74 o
 -24   4  15       60.09       73.85     22.17 o
 -22   4  15      109.85      481.72     25.17 o
 -20   4  15     1006.56     1302.37     31.87 o
 -18   4  15     1335.50     1462.12     33.70 o
 -16   4  15      200.74      562.43     25.47 o
 -14   4  15       26.04      239.25     14.65 o
 -12   4  15     2211.54     2247.08     27.17 o
 -10   4  15      107.45      206.12     12.05 o
  -8   4  15      150.59      204.37     11.43 o
  -6   4  15      486.31      658.31     17.18 o
  -4   4  15     1607.04     1610.79     21.39 o
  -2   4  15      613.27      697.46     16.57 o
   0   4  15      346.40      534.43     20.65 o
   2   4  15     6754.82     6721.44     50.59 o
   4   4  15      487.32      645.61     18.10 o
   6   4  15     4284.65     4157.82     44.45 o
   8   4  15     1288.27     1723.58     34.41 o
  10   4  15     2470.06     2378.55     65.89 o
  12   4  15       54.80      180.91     24.02 o
  14   4  15       72.51      162.26     21.41 o
  16   4  15      610.63      643.74     37.01 o
  18   4  15      515.80      637.73     42.79 o
  20   4  15       78.21      280.48     39.82 o
  22   4  15      377.09      409.41     61.41 o
 -27   5  15      665.10      785.61     50.76 o
 -25   5  15     1272.23     1456.57     60.94 o
 -23   5  15      658.79      890.26     46.10 o
 -21   5  15       52.12      169.47     28.20 o
 -19   5  15     3666.50     3645.27     68.66 o
 -17   5  15     9735.29     9189.53     95.13 o
 -15   5  15      570.49      698.38     27.18 o
 -13   5  15     6304.53     6055.81     64.15 o
 -11   5  15     5169.85     4966.87     50.82 o
  -9   5  15     3698.18     3715.86     42.07 o
  -7   5  15        2.55       47.82     15.26 o
  -5   5  15    15568.05    14708.21    108.70 o
  -3   5  15     6191.09     6194.29     57.18 o
  -1   5  15       49.01       30.28     14.21 o
   1   5  15       89.29      101.58     14.92 o
   3   5  15    12269.46    12127.18     93.26 o
   5   5  15     5655.56     5118.85     60.22 o
   7   5  15        0.09       39.59     17.03 o
   9   5  15     2996.55     2936.72     53.25 o
  11   5  15     6186.96     6061.01     77.03 o
  13   5  15     1870.73     1963.02     52.69 o
  15   5  15      910.38     1240.56     53.94 o
  17   5  15     2680.15     2628.18     85.85 o
  19   5  15     3003.56     2772.09    136.97 o
  21   5  15      336.34      288.38     95.16 o
 -24   6  15     1319.79     1529.13     72.84 o
 -22   6  15      296.33      316.16     41.29 o
 -20   6  15       51.66       82.60     32.66 o
 -18   6  15     5173.24     4812.26     87.53 o
 -16   6  15      636.33      802.70     39.86 o
 -14   6  15       88.24      125.62     27.53 o
 -12   6  15     4357.60     4281.05     63.87 o
 -10   6  15    10840.14    10452.98    107.15 o
  -8   6  15     1463.88     1377.47     37.08 o
  -6   6  15      888.56     1200.34     32.12 o
  -4   6  15     5018.63     4617.62     59.60 o
  -2   6  15     6529.10     6775.80     63.84 o
   0   6  15       75.65      129.06     17.30 o
   2   6  15     1858.62     1962.88     42.21 o
   4   6  15     7369.41     6895.94     78.83 o
   6   6  15     2827.80     2785.38     49.67 o
   8   6  15     1923.69     2001.66     47.91 o
  10   6  15     6207.58     6044.20     96.33 o
  12   6  15     1911.56     1880.57     61.03 o
  14   6  15      233.40      263.11     59.47 o
  16   6  15      442.97      554.70     82.99 o
  18   6  15     3943.94     4065.25    137.44 o
 -21   7  15       48.97      394.55     45.40 o
 -19   7  15      234.45      320.75     45.02 o
 -17   7  15      522.31      516.48     51.49 o
 -15   7  15      282.10      528.44     53.08 o
 -13   7  15      514.74      694.27     50.41 o
 -11   7  15      560.96      596.79     46.31 o
  -9   7  15      368.48      502.03     42.83 o
  -7   7  15      104.96      447.18     44.83 o
  -5   7  15        0.56       55.96     28.05 o
  -3   7  15        2.11       46.16     27.77 o
  -1   7  15       39.66      146.63     26.51 o
   1   7  15       19.23      111.95     26.01 o
   3   7  15       99.14      118.44     28.37 o
   5   7  15      838.93      885.66     46.16 o
   7   7  15      245.23      387.83     40.31 o
   9   7  15      640.13      644.52     49.22 o
  11   7  15      154.64      188.32     69.34 o
  13   7  15       49.87      210.53     52.94 o
 -14   8  15      212.76      334.98     69.94 o
 -12   8  15     1435.59     1464.46     72.45 o
 -10   8  15      721.87      731.11     58.97 o
  -8   8  15        0.35       95.59     42.18 o
  -6   8  15      205.73      305.79     41.08 o
  -4   8  15     2150.24     2210.78     95.91 o
  -2   8  15     1180.18     1391.24     62.69 o
   0   8  15       79.25      289.83     39.30 o
   2   8  15     1063.39     1234.35     96.43 o
   4   8  15      877.17     1005.88     66.07 o
   6   8  15        4.64       95.68     53.70 o
   8   8  15      108.08      228.11     80.37 o
 -32   0  16        6.68        5.08     45.00 o
 -30   0  16     2176.12     2101.22     73.35 o
 -28   0  16     3683.17     3784.15     95.31 o
 -26   0  16      360.84      463.59     31.97 o
 -24   0  16        7.89       72.33     23.63 o
 -22   0  16    20228.84    19960.22    191.66 o
 -20   0  16    21581.15    21681.33    225.71 o
 -18   0  16      326.54      374.08     21.38 o
 -16   0  16     5847.66     5477.23     58.65 o
 -14   0  16    10081.29     9744.52     80.32 o
 -12   0  16    21224.71    20231.42    143.05 o
 -10   0  16     6419.58     5690.50     44.98 o
  -8   0  16     8752.04     8641.23     56.46 o
  -6   0  16    73430.88    74538.20    461.86 o
  -4   0  16    28846.26    29076.46    186.35 o
  -2   0  16    17231.33    16337.36    106.46 o
   0   0  16    49104.83    49740.97    296.65 o
   2   0  16    64545.72    65582.45    392.37 o
   4   0  16      355.28      424.50     16.07 o
   6   0  16    11720.66    11476.18     86.40 o
   8   0  16    18625.79    18506.73    146.84 o
  10   0  16     1554.60     1366.23     37.44 o
  12   0  16        6.13       49.24     21.21 o
  14   0  16    18649.53    18803.77    209.50 o
  16   0  16    19180.92    18355.73    212.98 o
  18   0  16      138.19      202.33     30.19 o
  20   0  16     2304.15     2336.56     89.60 o
  22   0  16     5934.27     6080.46    173.73 o
  24   0  16     3074.09     2854.73    197.36 o
  26   0  16     1090.04      972.72    155.07 o
 -33   1  16      478.16      546.88     43.97 o
 -31   1  16       91.47      239.63     33.70 o
 -29   1  16     1052.75     1114.96     45.30 o
 -27   1  16     1871.03     2043.87     50.04 o
 -25   1  16      506.05      750.93     31.51 o
 -23   1  16     6961.68     6757.62     71.32 o
 -21   1  16     3074.37     2964.52     42.94 o
 -19   1  16     2111.10     2110.32     31.10 o
 -17   1  16      457.76      751.59     18.70 o
 -15   1  16     7601.41     7110.57     42.76 o
 -13   1  16     1013.40     1053.01     15.77 o
 -11   1  16     8426.80     8374.43     48.83 o
  -9   1  16        6.75       38.86      7.17 o
  -7   1  16    19942.07    19363.01     78.40 o
  -5   1  16     8087.32     7764.79     39.77 o
  -3   1  16     8428.36     8671.66     45.76 o
  -1   1  16    31506.38    30817.17    129.00 o
   1   1  16    43093.51    42518.44    184.87 o
   3   1  16     1762.07     1964.64     21.05 o
   5   1  16     7563.90     7539.50     46.08 o
   7   1  16     4281.80     4308.23     32.80 o
   9   1  16    11595.12    11253.56     72.95 o
  11   1  16     1815.73     1776.21     48.11 o
  13   1  16    15500.79    15465.21    125.89 o
  15   1  16     2581.27     2758.69     54.96 o
  17   1  16      916.12      944.25     32.41 o
  19   1  16      230.78      371.96     33.19 o
  21   1  16     3710.42     3497.43     78.78 o
  23   1  16      641.15      656.75     64.92 o
  25   1  16       11.11        5.76     46.11 o
 -32   2  16      416.79      537.61     53.04 o
 -30   2  16      649.97      947.39     52.98 o
 -28   2  16      539.28      515.78     43.89 o
 -26   2  16      109.32      285.68     25.20 o
 -24   2  16        1.16      332.51     28.12 o
 -22   2  16        7.61       20.16     15.85 o
 -20   2  16      174.86      285.90     19.11 o
 -18   2  16     1299.21     1516.75     26.22 o
 -16   2  16      770.36     1063.50     26.87 o
 -14   2  16     1063.44     1109.37     18.97 o
 -12   2  16      149.01      367.10     12.64 o
 -10   2  16      539.03      811.21     23.60 o
  -8   2  16      166.29      248.32     10.20 o
  -6   2  16     5341.17     5556.80     32.73 o
  -4   2  16     6298.81     6431.21     36.83 o
  -2   2  16    12273.80    11695.06     58.32 o
   0   2  16     2285.86     2308.35     21.14 o
   2   2  16    13411.98    12678.90     63.95 o
   4   2  16      427.96      545.40     12.16 o
   6   2  16      190.55      268.59     10.81 o
   8   2  16      371.83      347.57     15.79 o
  10   2  16       19.84       97.35     12.39 o
  12   2  16      740.09      715.16     26.18 o
  14   2  16     1407.21     1161.47     35.41 o
  16   2  16      901.98     1002.88     40.26 o
  18   2  16       47.06       90.26     22.98 o
  20   2  16        3.93       22.66     33.16 o
  22   2  16       16.23        8.44     42.90 o
  24   2  16      591.16      668.72     75.08 o
 -31   3  16      618.95      704.30     66.18 o
 -29   3  16     2418.77     2380.53     78.63 o
 -27   3  16     1220.06     1414.94     49.78 o
 -25   3  16        1.24       42.77     22.98 o
 -23   3  16     4405.39     4015.33     56.41 o
 -21   3  16     3283.76     3152.50     43.91 o
 -19   3  16     2831.06     3039.51     36.67 o
 -17   3  16     2399.21     2382.67     28.40 o
 -15   3  16    21541.48    20495.87    111.93 o
 -13   3  16     2908.21     2930.17     31.21 o
 -11   3  16     2498.32     2498.79     23.40 o
  -9   3  16    10710.70    10209.35     59.60 o
  -7   3  16    26344.52    24804.00    113.81 o
  -5   3  16     1545.38     1627.64     20.62 o
  -3   3  16      163.46      233.58      9.72 o
  -1   3  16    19548.59    19434.80     96.21 o
   1   3  16    18990.66    18635.38     98.61 o
   3   3  16     2244.63     2374.89     23.86 o
   5   3  16     2545.01     2350.28     26.75 o
   7   3  16    33275.30    31943.88    184.04 o
   9   3  16     9668.64     9573.69     73.19 o
  11   3  16      325.78      384.54     24.11 o
  13   3  16     4043.64     4018.85     60.13 o
  15   3  16     8104.47     7599.89     86.96 o
  17   3  16     1437.18     1419.05     43.06 o
  19   3  16      464.88      422.15     37.44 o
  21   3  16     5686.71     5757.55    104.84 o
  23   3  16      823.73      846.71     85.78 o
 -30   4  16     1573.57     1672.20     79.77 o
 -28   4  16     1210.93     1347.71     58.14 o
 -26   4  16     1243.97     1209.40     44.81 o
 -24   4  16      103.36      134.81     22.92 o
 -22   4  16     7553.36     7090.02     75.20 o
 -20   4  16     7781.70     7254.18     71.29 o
 -18   4  16      538.14      599.70     23.37 o
 -16   4  16     3067.11     2838.57     37.75 o
 -14   4  16    14529.72    14237.08     91.32 o
 -12   4  16     2187.57     1945.18     32.75 o
 -10   4  16     1366.72     1355.42     21.99 o
  -8   4  16     4724.17     4667.67     37.91 o
  -6   4  16     6150.17     5937.50     47.63 o
  -4   4  16     8872.40     8114.93     56.90 o
  -2   4  16     4365.71     4259.10     40.41 o
   0   4  16    18605.66    17978.40    108.92 o
   2   4  16     9350.79     9084.73     64.74 o
   4   4  16     3023.42     3081.54     38.92 o
   6   4  16    28475.38    27146.22    184.78 o
   8   4  16    21246.97    20956.64    155.94 o
  10   4  16     2363.20     2253.22     54.18 o
  12   4  16      427.06      440.35     26.57 o
  14   4  16     5457.75     5413.28     86.01 o
  16   4  16     3058.80     3046.70     77.83 o
  18   4  16      101.72      148.66     34.61 o
  20   4  16     2328.79     2357.62    101.31 o
  22   4  16     2079.95     2154.41    142.78 o
 -27   5  16     1147.20     1308.35     62.44 o
 -25   5  16      713.34      752.02     43.22 o
 -23   5  16        1.66       81.78     29.75 o
 -21   5  16      776.05      909.66     40.19 o
 -19   5  16     1024.07     1148.02     37.28 o
 -17   5  16      234.12      427.18     29.34 o
 -15   5  16      596.73      800.67     28.88 o
 -13   5  16     2084.38     1972.05     35.18 o
 -11   5  16        4.76      200.84     18.49 o
  -9   5  16      573.57      701.20     42.19 o
  -7   5  16       80.26       82.02     13.69 o
  -5   5  16     7882.03     7612.31     67.36 o
  -3   5  16     2396.61     2451.25     33.56 o
  -1   5  16      949.23      972.14     26.02 o
   1   5  16     4778.88     4700.29     48.40 o
   3   5  16      833.57      958.19     27.73 o
   5   5  16        3.76       75.38     16.40 o
   7   5  16       21.76       29.39     16.93 o
   9   5  16     4354.12     4102.01     61.54 o
  11   5  16        6.06       77.44     22.37 o
  13   5  16     2299.49     2446.49     63.16 o
  15   5  16     1775.27     1630.22     58.51 o
  17   5  16       52.30       58.11     47.82 o
  19   5  16      270.32      404.01     81.30 o
 -24   6  16      941.79     1054.94     58.58 o
 -22   6  16     2658.97     2190.20     68.96 o
 -20   6  16       68.75      112.46     35.15 o
 -18   6  16      800.35     1000.35     53.06 o
 -16   6  16      720.89      808.30     39.19 o
 -14   6  16      603.55      670.19     37.34 o
 -12   6  16      250.10      458.71     33.45 o
 -10   6  16      596.84     1117.88     57.25 o
  -8   6  16     2061.96     1990.00     46.16 o
  -6   6  16     2674.66     2712.10     49.23 o
  -4   6  16      199.62      382.44     23.96 o
  -2   6  16     1433.61     1452.95     33.16 o
   0   6  16      264.78      239.04     19.95 o
   2   6  16      395.89      514.28     25.65 o
   4   6  16        0.11      138.65     25.02 o
   6   6  16     1035.06     1239.80     41.90 o
   8   6  16      783.63      979.94     45.26 o
  10   6  16      494.66      498.84     35.36 o
  12   6  16      110.87      241.26     31.88 o
  14   6  16     1285.41     1140.02     60.82 o
  16   6  16      127.58      168.81     53.07 o
 -21   7  16     3757.74     3676.64    198.54 o
 -19   7  16      199.36      325.63     55.71 o
 -17   7  16     1435.73     1471.51     65.06 o
 -15   7  16     2987.47     3014.60     91.83 o
 -13   7  16      796.91      987.78     82.30 o
 -11   7  16       99.92      181.09     32.08 o
  -9   7  16     2167.78     2131.72    114.58 o
  -7   7  16     5770.31     5674.09    100.34 o
  -5   7  16     1929.74     1873.68     49.31 o
  -3   7  16       30.97       56.75     27.42 o
  -1   7  16     2134.25     2131.49     55.41 o
   1   7  16     5104.33     4937.91     76.46 o
   3   7  16      708.04      925.93     40.43 o
   5   7  16      662.03      738.80     44.96 o
   7   7  16     4550.89     4410.63     91.63 o
   9   7  16     1970.91     1983.36     71.21 o
  11   7  16      240.81      264.36     55.96 o
  13   7  16     1827.79     2061.59     86.24 o
 -14   8  16     1394.06     1425.63    104.11 o
 -12   8  16      987.97     1184.12     82.73 o
 -10   8  16       76.62       63.56     54.21 o
  -8   8  16      656.35      725.35     60.50 o
  -6   8  16     1570.99     1687.47     76.07 o
  -4   8  16      646.67      705.80     57.04 o
  -2   8  16      165.57      333.97     50.64 o
   0   8  16     2122.90     2301.04     88.78 o
   2   8  16     2124.89     2099.92    122.49 o
   4   8  16       36.46        8.06     57.68 o
   6   8  16     1636.99     1774.83     86.78 o
 -33   1  17      936.30     1037.03     52.09 o
 -31   1  17     1808.27     1814.29     56.54 o
 -29   1  17      659.14      799.78     40.89 o
 -27   1  17     2197.94     2342.45     53.13 o
 -25   1  17     2809.04     2788.94     53.63 o
 -23   1  17     2311.54     2634.09     41.07 o
 -21   1  17      383.22      501.05     20.44 o
 -19   1  17     3360.67     3422.71     38.36 o
 -17   1  17     2167.23     2221.19     25.91 o
 -15   1  17     6919.31     6941.63     44.91 o
 -13   1  17     2495.09     2383.47     23.83 o
 -11   1  17    13187.81    13140.75     65.71 o
  -9   1  17    22599.40    21817.31     92.73 o
  -7   1  17     2927.56     2955.61     22.02 o
  -5   1  17    11297.97    10653.59     56.25 o
  -3   1  17    39949.87    39447.12    168.33 o
  -1   1  17    58023.17    58560.81    238.42 o
   1   1  17     4256.63     4757.06     32.40 o
   3   1  17     1302.69     1314.26     25.13 o
   5   1  17     9040.39     9166.79     54.53 o
   7   1  17     3288.91     3356.17     29.53 o
   9   1  17    41649.65    40267.62    243.72 o
  11   1  17     2075.79     2111.07     36.57 o
  13   1  17      782.35      965.95     28.35 o
  15   1  17     1497.52     1416.28     42.26 o
  17   1  17     2441.74     2751.62     52.57 o
  19   1  17     1562.99     1628.40     65.21 o
  21   1  17     2311.95     2193.21     73.35 o
  23   1  17      437.13      435.15     72.24 o
  25   1  17      546.59      672.62     83.77 o
 -32   2  17     1912.03     1983.06     83.56 o
 -30   2  17     2038.64     2076.94     76.12 o
 -28   2  17      284.09      321.40     30.61 o
 -26   2  17     1758.39     1678.67     48.31 o
 -24   2  17     7897.45     7861.13     90.47 o
 -22   2  17      982.35      966.57     31.31 o
 -20   2  17      914.48      914.79     25.24 o
 -18   2  17     4595.12     4158.68     40.29 o
 -16   2  17    12933.74    12123.26     74.19 o
 -14   2  17     3094.02     2853.00     29.02 o
 -12   2  17     8075.62     7726.43     47.08 o
 -10   2  17    22027.38    21397.51     99.48 o
  -8   2  17    38618.84    37594.73    153.27 o
  -6   2  17     1626.28     1673.30     27.52 o
  -4   2  17    71877.73    70301.06    296.36 o
  -2   2  17     4345.24     4046.33     37.45 o
   0   2  17     4491.97     4054.32     29.21 o
   2   2  17     8485.73     8215.27     49.88 o
   4   2  17    37558.35    36419.09    177.74 o
   6   2  17      186.13      206.86     11.03 o
   8   2  17      193.93      239.39     20.90 o
  10   2  17     2390.67     2222.34     33.48 o
  12   2  17    12207.73    12279.21    141.39 o
  14   2  17      137.79      203.53     21.80 o
  16   2  17      648.77      729.43     38.02 o
  18   2  17     3166.16     3255.90     62.61 o
  20   2  17     3563.16     3439.85    100.41 o
  22   2  17      173.55      121.73     46.01 o
  24   2  17     1018.99     1153.16     93.24 o
 -31   3  17     1414.15     1469.98     88.05 o
 -29   3  17      456.06      556.28     45.47 o
 -27   3  17      127.05      229.48     31.62 o
 -25   3  17      292.21      265.10     27.64 o
 -23   3  17      492.24      618.49     28.69 o
 -21   3  17      474.94      555.25     21.97 o
 -19   3  17     1368.20     1561.88     30.73 o
 -17   3  17     5408.33     4933.32     42.13 o
 -15   3  17     2900.38     2585.82     30.02 o
 -13   3  17     1501.64     1548.55     25.28 o
 -11   3  17    11769.49    11268.74     61.96 o
  -9   3  17     2008.58     1915.24     21.02 o
  -7   3  17      389.12      507.97     19.29 o
  -5   3  17        2.12       67.93      8.59 o
  -3   3  17    19269.76    18388.64    100.50 o
  -1   3  17     6112.38     5749.14     39.42 o
   1   3  17      387.05      605.52     13.20 o
   3   3  17     6559.01     6232.95     41.00 o
   5   3  17     2826.48     2906.24     41.16 o
   7   3  17      444.67      840.99     29.01 o
   9   3  17      500.69      743.36     23.19 o
  11   3  17     5348.27     5320.08     69.21 o
  13   3  17       13.72       20.76     18.08 o
  15   3  17       36.09      216.38     25.02 o
  17   3  17      330.22      455.22     33.45 o
  19   3  17     2129.23     2006.76     64.19 o
  21   3  17      153.69      249.85     39.93 o
  23   3  17       95.72      232.12     62.81 o
 -28   4  17      180.10      197.19     37.08 o
 -26   4  17        1.95       45.27     24.31 o
 -24   4  17       61.41       57.88     20.38 o
 -22   4  17       47.85      290.94     24.59 o
 -20   4  17     1100.14     1178.93     36.57 o
 -18   4  17     2710.93     2437.22     40.98 o
 -16   4  17        2.06       45.90     14.83 o
 -14   4  17       22.86      261.86     16.81 o
 -12   4  17      486.64      543.47     18.03 o
 -10   4  17      125.66      177.15     11.71 o
  -8   4  17      125.92      269.50     12.61 o
  -6   4  17     2223.85     2538.23     30.60 o
  -4   4  17     4725.18     4290.72     41.45 o
  -2   4  17      214.10      176.75     13.92 o
   0   4  17      758.93      894.53     20.79 o
   2   4  17      241.14      306.42     15.71 o
   4   4  17     7328.27     6965.91     65.56 o
   6   4  17      434.19      759.96     25.57 o
   8   4  17      117.63      263.89     20.85 o
  10   4  17      985.35     1007.98     33.81 o
  12   4  17      366.82      510.82     29.82 o
  14   4  17      205.70      262.32     32.76 o
  16   4  17      292.53      272.71     40.89 o
  18   4  17     1103.02     1265.98     66.20 o
  20   4  17        5.75       35.87     48.62 o
  22   4  17       49.61       59.31     71.12 o
 -27   5  17      653.83      730.01     46.20 o
 -25   5  17      592.14      723.78     47.80 o
 -23   5  17     2039.31     2002.15     61.18 o
 -21   5  17      652.18      802.60     44.17 o
 -19   5  17     2550.13     2442.56     52.04 o
 -17   5  17     5314.00     4898.99     65.96 o
 -15   5  17     1508.72     1617.83     35.56 o
 -13   5  17      329.85      345.84     21.28 o
 -11   5  17    12673.28    12223.63     99.48 o
  -9   5  17    19361.90    18304.38    129.43 o
  -7   5  17      165.04      263.97     20.51 o
  -5   5  17    12800.81    11927.49     89.14 o
  -3   5  17     3299.49     3402.12     43.85 o
  -1   5  17     2158.80     2262.81     38.21 o
   1   5  17     1786.47     1645.48     31.75 o
   3   5  17     9386.99     8581.80     80.75 o
   5   5  17     9247.07     8863.23     91.44 o
   7   5  17     2059.16     1947.80     43.56 o
   9   5  17     2512.98     2476.07     55.82 o
  11   5  17     1187.98     1304.62     49.27 o
  13   5  17     2743.11     2787.66     86.13 o
  15   5  17      493.35      485.78     41.20 o
  17   5  17     3410.34     3232.77    123.61 o
  19   5  17     3061.47     3045.14    116.46 o
 -24   6  17     1363.88     1564.38     64.50 o
 -22   6  17     1431.41     1364.12     65.52 o
 -20   6  17      208.87      189.24     35.83 o
 -18   6  17      725.73      845.87     44.86 o
 -16   6  17     3646.22     3643.78     65.08 o
 -14   6  17      585.81      580.90     35.34 o
 -12   6  17     1294.53     1405.45     43.49 o
 -10   6  17    10215.95     9167.54    105.87 o
  -8   6  17     6825.83     6396.19     67.37 o
  -6   6  17     1256.01     1398.50     36.95 o
  -4   6  17     5790.67     5911.62     68.15 o
  -2   6  17     5677.27     5248.88     59.87 o
   0   6  17      881.28     1029.46     33.11 o
   2   6  17      197.09      303.41     25.49 o
   4   6  17     7144.17     6689.28     86.27 o
   6   6  17     2376.57     2309.10     52.18 o
   8   6  17      163.10       99.45     30.33 o
  10   6  17     1945.61     2071.69     55.79 o
  12   6  17     2794.97     2772.15     77.85 o
  14   6  17      889.52     1199.03     86.56 o
  16   6  17     1311.21     1458.92     99.65 o
 -19   7  17      192.04      210.71     39.98 o
 -17   7  17      483.40      533.99     51.05 o
 -15   7  17     1173.65     1185.34     63.85 o
 -13   7  17       44.91      114.48     40.59 o
 -11   7  17      769.97      951.41     59.56 o
  -9   7  17      556.02      624.78     37.84 o
  -7   7  17      460.37      556.43     42.08 o
  -5   7  17        2.17      131.20     30.44 o
  -3   7  17      603.72      665.63     37.53 o
  -1   7  17      469.93      512.27     33.82 o
   1   7  17        3.18      143.29     32.49 o
   3   7  17      132.15      190.20     34.38 o
   5   7  17      172.39      235.43     31.45 o
   7   7  17      207.37      431.46     42.40 o
   9   7  17        7.08       25.52     38.81 o
  11   7  17      429.84      452.39     55.45 o
  13   7  17       62.90      133.93     91.63 o
 -14   8  17       31.51       90.49     92.11 o
 -12   8  17      742.60      700.96     84.11 o
 -10   8  17      364.00      420.76     50.76 o
  -8   8  17      161.66      266.48     57.99 o
  -6   8  17      830.54      849.11     68.77 o
  -4   8  17      693.59      677.64     50.30 o
  -2   8  17      391.86      522.94     54.97 o
   0   8  17      301.88      393.63     60.72 o
   2   8  17      639.26      943.36     88.25 o
   4   8  17      166.47      120.13     64.78 o
   6   8  17        2.34       64.17     52.82 o
 -32   0  18      556.73      403.23     52.99 o
 -30   0  18      271.70      234.92     46.84 o
 -28   0  18     1219.34     1310.33     53.73 o
 -26   0  18     7076.64     6834.72    114.72 o
 -24   0  18     3161.14     2767.79     52.41 o
 -22   0  18     1269.46     1327.83     40.92 o
 -20   0  18    18086.44    17637.70    161.46 o
 -18   0  18    10557.90    10391.30    102.96 o
 -16   0  18     7124.65     7056.55     70.42 o
 -14   0  18    15276.58    14914.80    112.20 o
 -12   0  18    36179.79    35610.59    228.79 o
 -10   0  18     1811.06     1604.66     28.02 o
  -8   0  18     2513.38     2255.03     24.97 o
  -6   0  18     6987.49     6801.65     91.87 o
  -4   0  18    35819.50    35149.64    215.02 o
  -2   0  18       88.33      184.50     14.87 o
   0   0  18    69039.14    68725.42    436.75 o
   2   0  18    31085.37    31060.50    265.94 o
   4   0  18     8041.83     7478.21     70.29 o
   6   0  18     7598.66     7304.84     92.25 o
   8   0  18     7191.79     7431.57     95.69 o
  10   0  18    29493.18    29060.57    303.35 o
  12   0  18      725.06      743.68     39.72 o
  14   0  18    17924.49    16774.05    232.34 o
  16   0  18     6786.58     6736.37    109.84 o
  18   0  18     6787.29     6757.34    132.53 o
  20   0  18     3545.46     3771.96    141.00 o
  22   0  18     2632.60     2260.41    128.73 o
  24   0  18     2718.67     2889.97    211.46 o
 -33   1  18     1263.33     1368.22    102.73 o
 -31   1  18      241.19      322.52     32.76 o
 -29   1  18       61.26      215.96     28.50 o
 -27   1  18     3251.92     3126.38     56.26 o
 -25   1  18     1639.54     1929.93     42.76 o
 -23   1  18     1754.23     1781.64     41.03 o
 -21   1  18     4897.15     4972.09     56.45 o
 -19   1  18     5218.01     4900.50     47.46 o
 -17   1  18     1941.15     1750.57     28.53 o
 -15   1  18     5325.08     5539.13     43.01 o
 -13   1  18     8432.45     8111.87     49.98 o
 -11   1  18     5946.16     5687.69     34.45 o
  -9   1  18     3219.63     3001.42     23.12 o
  -7   1  18      203.27      272.83     14.21 o
  -5   1  18    48143.63    46940.53    197.25 o
  -3   1  18     3283.00     3788.59     27.71 o
  -1   1  18    13191.40    13794.76     70.16 o
   1   1  18    13470.64    12888.35     65.58 o
   3   1  18    13621.98    13322.52     74.79 o
   5   1  18       48.51      119.87      8.50 o
   7   1  18     7357.06     7144.96     56.43 o
   9   1  18    16160.52    16157.97    122.07 o
  11   1  18     1210.13     1324.63     35.24 o
  13   1  18     2437.43     2335.44     43.61 o
  15   1  18    11339.23    11203.06    119.25 o
  17   1  18     2277.35     2241.99     50.76 o
  19   1  18        8.91       17.57     28.90 o
  21   1  18      147.55      213.88     45.41 o
  23   1  18     1553.82     1660.84     97.50 o
 -32   2  18       10.18      100.44     43.84 o
 -30   2  18      914.53      869.52     49.05 o
 -28   2  18       77.78       50.83     25.44 o
 -26   2  18       60.33      107.71     25.82 o
 -24   2  18       29.86      292.46     24.69 o
 -22   2  18        1.81       22.51     17.73 o
 -20   2  18        0.95        8.19     13.02 o
 -18   2  18      295.99      448.38     17.94 o
 -16   2  18     5480.19     5333.70     46.23 o
 -14   2  18      950.08     1154.62     19.46 o
 -12   2  18      113.12      134.75      8.64 o
 -10   2  18      185.08      233.10     10.53 o
  -8   2  18     7327.83     6689.07     38.09 o
  -6   2  18        2.38       46.07      7.57 o
  -4   2  18     1555.28     1940.85     30.69 o
  -2   2  18       28.16      226.04     10.21 o
   0   2  18     1041.75     1057.56     24.30 o
   2   2  18      329.62      574.49     14.32 o
   4   2  18     2384.27     2645.48     25.77 o
   6   2  18      303.49      400.16     14.20 o
   8   2  18      740.33      777.84     22.07 o
  10   2  18     7280.35     6563.42     60.84 o
  12   2  18       53.52      111.91     16.77 o
  14   2  18      264.71      369.28     29.19 o
  16   2  18       91.82       91.98     27.92 o
  18   2  18      330.76      408.08     35.03 o
  20   2  18     1348.30     1375.47     72.28 o
  22   2  18       47.26       29.43     50.76 o
  24   2  18       80.88       73.02     54.43 o
 -31   3  18        0.36       61.78     49.67 o
 -29   3  18      593.52      585.99     54.86 o
 -27   3  18     1809.19     1953.05     63.94 o
 -25   3  18       52.13       82.37     23.46 o
 -23   3  18      183.09      152.05     20.39 o
 -21   3  18     5592.96     5425.18     56.86 o
 -19   3  18     4626.95     4397.44     50.00 o
 -17   3  18      307.14      473.73     17.60 o
 -15   3  18     4353.55     4022.03     40.51 o
 -13   3  18    30939.93    29594.62    154.39 o
 -11   3  18     5774.86     5623.74     38.64 o
  -9   3  18      716.97      831.57     16.96 o
  -7   3  18    19467.79    17584.74     92.39 o
  -5   3  18    18995.22    18511.99     98.27 o
  -3   3  18      357.96      489.80     17.37 o
  -1   3  18      922.41      912.02     16.01 o
   1   3  18    12099.47    11436.53     65.73 o
   3   3  18     9995.24     9611.27     59.04 o
   5   3  18      744.60      906.38     22.70 o
   7   3  18     9600.93     9255.61     80.12 o
   9   3  18    17518.04    16809.31    139.23 o
  11   3  18     6036.19     5495.19     76.51 o
  13   3  18        4.07       14.77     17.94 o
  15   3  18    10543.03     9546.56    145.39 o
  17   3  18     1668.96     1764.59     62.76 o
  19   3  18      168.50      203.88     35.74 o
  21   3  18      902.04     1033.03     75.82 o
  23   3  18     3793.40     4087.97    143.71 o
 -28   4  18     1208.47     1320.42     54.60 o
 -26   4  18     1033.51     1072.58     40.60 o
 -24   4  18        0.49       14.07     19.38 o
 -22   4  18      619.80      712.05     31.62 o
 -20   4  18     6078.44     5664.05     59.87 o
 -18   4  18     5224.08     4791.94     50.59 o
 -16   4  18     1011.42      978.77     26.32 o
 -14   4  18     8176.54     7563.61     61.53 o
 -12   4  18    13430.20    12902.32     90.05 o
 -10   4  18     3846.75     3554.32     34.86 o
  -8   4  18     8225.80     8021.29     56.80 o
  -6   4  18    10194.44     9776.03     70.90 o
  -4   4  18    10640.86     9849.70     73.22 o
  -2   4  18      332.93      322.73     16.16 o
   0   4  18    11209.80    10670.81     75.46 o
   2   4  18    16858.27    15960.74    106.34 o
   4   4  18       67.01      106.27     15.63 o
   6   4  18      752.88      866.03     26.20 o
   8   4  18    14992.69    14242.50    133.01 o
  10   4  18    11631.73    11393.10    114.80 o
  12   4  18      350.40      382.50     30.91 o
  14   4  18     1859.98     1689.92     72.77 o
  16   4  18     4395.90     4353.10    126.80 o
  18   4  18     1692.41     1719.63     71.55 o
  20   4  18      936.84     1029.17     81.00 o
 -27   5  18      164.20      205.38     40.81 o
 -25   5  18     1039.45     1083.93     56.21 o
 -23   5  18       46.22      282.91     39.65 o
 -21   5  18       74.62      130.18     30.40 o
 -19   5  18      875.90     1074.07     40.51 o
 -17   5  18      446.15      566.98     27.71 o
 -15   5  18       64.25      257.80     22.39 o
 -13   5  18     1833.19     1646.95     33.88 o
 -11   5  18     1602.83     1930.27     35.27 o
  -9   5  18     1186.19     1819.78     61.11 o
  -7   5  18     2571.55     2843.19     39.41 o
  -5   5  18    11476.66    10838.60     88.80 o
  -3   5  18      228.70      337.13     21.51 o
  -1   5  18     4000.52     4231.81     50.88 o
   1   5  18      409.76      439.09     22.41 o
   3   5  18      144.44      291.30     21.84 o
   5   5  18       41.67      181.09     22.17 o
   7   5  18      795.79      966.10     34.78 o
   9   5  18      273.31      369.49     31.93 o
  11   5  18     1978.88     1983.51     61.59 o
  13   5  18      513.62      742.28     48.46 o
  15   5  18      767.29      770.00     59.83 o
  17   5  18      146.04      200.76     74.24 o
  19   5  18      157.56      107.14     72.79 o
 -24   6  18      838.72     1024.74     56.91 o
 -22   6  18      876.41      934.88     59.30 o
 -20   6  18      454.55      486.54     48.09 o
 -18   6  18      104.71      134.68     32.27 o
 -16   6  18      378.73      503.23     36.34 o
 -14   6  18      390.82      372.47     29.72 o
 -12   6  18        1.73       34.90     24.12 o
 -10   6  18      294.96      503.94     31.39 o
  -8   6  18      172.28      413.12     29.65 o
  -6   6  18     1052.46     1120.83     33.84 o
  -4   6  18      536.24      704.90     29.37 o
  -2   6  18      396.64      439.90     26.86 o
   0   6  18      283.70      418.07     24.55 o
   2   6  18      580.36      770.68     37.27 o
   4   6  18      348.90      577.44     36.12 o
   6   6  18      218.02      330.71     33.68 o
   8   6  18      869.85      907.39     50.14 o
  10   6  18      527.82      569.34     43.16 o
  12   6  18        5.00      118.73     47.48 o
  14   6  18      262.87      265.93     81.22 o
  16   6  18      879.08      898.08    110.08 o
 -19   7  18     1168.53     1237.61     67.26 o
 -17   7  18       16.77       92.87     41.66 o
 -15   7  18     1104.35     1270.18     60.87 o
 -13   7  18     3698.60     3654.84    102.31 o
 -11   7  18      753.80      891.59     66.53 o
  -9   7  18      573.70      677.60     55.74 o
  -7   7  18     1592.31     1749.13     56.59 o
  -5   7  18     4495.64     4284.82     84.98 o
  -3   7  18      618.55      662.26     40.12 o
  -1   7  18     1801.42     1898.24     53.56 o
   1   7  18     2690.08     2489.72     71.99 o
   3   7  18     4617.10     4665.31     91.39 o
   5   7  18       94.54       90.23     33.94 o
   7   7  18     3226.99     3313.07     93.17 o
   9   7  18      901.29      889.89     65.84 o
  11   7  18      998.62     1134.02     75.49 o
 -12   8  18     1479.33     1604.32    108.27 o
 -10   8  18      659.88      515.78     70.90 o
  -8   8  18      575.14      615.92     60.79 o
  -6   8  18     1466.60     1477.12     83.13 o
  -4   8  18      317.60      271.25     57.81 o
  -2   8  18      228.20      260.36     54.75 o
   0   8  18      901.91      990.38     83.21 o
   2   8  18     2503.33     2669.96    139.83 o
   4   8  18       75.90       26.09     52.82 o
 -31   1  19      912.84     1110.54     45.21 o
 -29   1  19     1957.49     1998.46     54.69 o
 -27   1  19      232.39      378.95     30.28 o
 -25   1  19     4428.77     4332.20     65.30 o
 -23   1  19     2175.24     2280.62     45.25 o
 -21   1  19      900.87     1000.29     28.48 o
 -19   1  19      284.05      384.65     20.49 o
 -17   1  19     7800.13     7405.96     55.58 o
 -15   1  19    20088.74    19531.05    107.71 o
 -13   1  19      108.54      180.77     11.58 o
 -11   1  19     8273.00     7825.70     42.85 o
  -9   1  19     7573.18     7407.64     39.96 o
  -7   1  19     7491.82     7189.21     41.60 o
  -5   1  19    14763.86    14669.55     69.07 o
  -3   1  19    31447.31    30232.41    138.28 o
  -1   1  19    15953.20    15247.35     76.33 o
   1   1  19    16766.32    16232.54     82.72 o
   3   1  19    14413.97    14147.31     80.62 o
   5   1  19     2539.10     2529.67     29.08 o
   7   1  19     5427.90     5582.14     54.05 o
   9   1  19      109.10      190.74     20.15 o
  11   1  19     7848.80     7625.66     82.49 o
  13   1  19     1885.96     1841.26     38.62 o
  15   1  19     1158.32     1197.08     42.05 o
  17   1  19      366.74      458.50     33.14 o
  19   1  19     2854.82     2821.45     78.50 o
  21   1  19     2398.37     2407.60    100.27 o
  23   1  19      238.35      253.01     59.34 o
 -32   2  19      423.76      473.21     53.09 o
 -30   2  19     2791.05     2856.50     89.08 o
 -28   2  19      353.91      454.59     32.90 o
 -26   2  19      638.44      711.07     40.36 o
 -24   2  19     4648.43     4534.02     74.14 o
 -22   2  19     3049.24     2892.96     59.36 o
 -20   2  19        5.32       14.95     14.25 o
 -18   2  19     2128.73     2005.81     36.17 o
 -16   2  19    17175.32    16359.69     96.86 o
 -14   2  19     9437.48     8904.09     56.53 o
 -12   2  19     1790.38     1696.41     22.13 o
 -10   2  19    20146.73    18797.56     88.30 o
  -8   2  19    15380.40    14115.93     69.32 o
  -6   2  19       17.77       58.78      9.96 o
  -4   2  19     3545.42     3348.31     30.12 o
  -2   2  19    70698.12    69214.64    295.96 o
   0   2  19     2201.31     2009.02     24.56 o
   2   2  19    10986.60    11102.16     64.82 o
   4   2  19     7388.08     6927.81     50.01 o
   6   2  19    22495.51    21694.32    148.53 o
   8   2  19      251.51      335.58     18.87 o
  10   2  19      579.46      595.98     22.69 o
  12   2  19     7901.79     7487.77     82.91 o
  14   2  19     7809.75     7613.97    108.26 o
  16   2  19      295.54      307.13     33.09 o
  18   2  19     3253.04     3160.52     73.45 o
  20   2  19     4421.96     4684.30    132.75 o
  22   2  19     1022.77     1254.05     96.99 o
 -31   3  19      917.35      973.23     74.21 o
 -29   3  19      137.30      107.64     52.54 o
 -27   3  19        7.87      115.69     29.96 o
 -25   3  19      150.98      182.90     23.97 o
 -23   3  19     1527.14     1440.12     34.48 o
 -21   3  19     1713.04     1609.09     34.32 o
 -19   3  19       90.31      177.18     15.02 o
 -17   3  19     3130.66     2980.56     36.35 o
 -15   3  19     2739.20     2481.42     31.01 o
 -13   3  19       46.40      246.56     14.18 o
 -11   3  19      407.82      792.69     27.09 o
  -9   3  19     2097.95     1919.27     26.98 o
  -7   3  19     3424.53     3368.62     32.59 o
  -5   3  19     4308.28     4161.50     36.22 o
  -3   3  19     1166.11     1209.62     20.19 o
  -1   3  19     6843.60     6647.38     44.61 o
   1   3  19      924.62      984.41     18.67 o
   3   3  19      515.99      700.04     17.75 o
   5   3  19    16152.72    15559.97    109.53 o
   7   3  19     3093.80     3077.02     40.01 o
   9   3  19       44.20      245.35     22.18 o
  11   3  19     1621.79     1727.53     42.19 o
  13   3  19     2488.58     2596.85     53.55 o
  15   3  19       68.56      115.46     25.76 o
  17   3  19        1.54      109.76     32.04 o
  19   3  19     1078.22     1236.87     56.98 o
  21   3  19     1955.05     2098.93     94.27 o
 -28   4  19      378.56      357.15     38.20 o
 -26   4  19      172.73      172.73     31.32 o
 -24   4  19      774.80      664.51     37.93 o
 -22   4  19      133.72      153.51     28.63 o
 -20   4  19      691.40      732.40     28.16 o
 -18   4  19     2269.06     2018.66     41.36 o
 -16   4  19     1045.63      959.26     26.59 o
 -14   4  19      399.95      405.89     16.97 o
 -12   4  19     2415.82     2610.40     35.64 o
 -10   4  19     4758.23     4374.57     40.74 o
  -8   4  19     1048.34     1241.50     24.08 o
  -6   4  19       45.20      132.37     13.58 o
  -4   4  19      448.64      497.24     16.18 o
  -2   4  19     4585.52     4296.83     43.83 o
   0   4  19     2415.71     2149.21     37.92 o
   2   4  19     1727.18     1860.42     30.14 o
   4   4  19     1616.08     1562.09     33.61 o
   6   4  19     2198.66     2008.00     48.42 o
   8   4  19     2555.68     2581.45     52.27 o
  10   4  19       15.93      123.80     21.26 o
  12   4  19      667.87      774.61     42.07 o
  14   4  19     1002.51     1071.86     63.14 o
  16   4  19      220.11      513.37     51.49 o
  18   4  19        0.26       40.57     56.18 o
  20   4  19       14.98       61.01     71.12 o
 -27   5  19       61.75       37.89     32.83 o
 -25   5  19     2209.28     2122.05     73.80 o
 -23   5  19     4435.77     3996.62     87.09 o
 -21   5  19      379.79      578.28     35.16 o
 -19   5  19      635.02      598.24     32.26 o
 -17   5  19     3913.16     3762.37     58.68 o
 -15   5  19     6766.48     6592.26     77.89 o
 -13   5  19        0.10       56.99     17.45 o
 -11   5  19     5836.56     5255.63     60.12 o
  -9   5  19    20733.65    19467.17    142.01 o
  -7   5  19     2800.45     3028.02     43.34 o
  -5   5  19     4041.19     4025.10     52.80 o
  -3   5  19     3886.81     3705.43     45.86 o
  -1   5  19     9980.95     9661.97     80.40 o
   1   5  19       12.23       11.78     15.27 o
   3   5  19     8131.19     7725.72     92.01 o
   5   5  19     5354.06     5428.44     76.85 o
   7   5  19      940.33     1058.29     42.13 o
   9   5  19      221.68      191.76     33.12 o
  11   5  19     2309.21     2326.61     82.08 o
  13   5  19     2932.84     3031.07     81.09 o
  15   5  19       55.37       72.00     57.19 o
  17   5  19      104.54      126.59     63.43 o
 -24   6  19     2603.69     2725.57     97.83 o
 -22   6  19     1999.39     1818.19     72.83 o
 -20   6  19      102.73       86.19     35.53 o
 -18   6  19      583.81      677.55     47.71 o
 -16   6  19     1805.26     1743.56     54.07 o
 -14   6  19     1947.48     1624.54     44.34 o
 -12   6  19        1.20       21.03     22.10 o
 -10   6  19     6265.37     6261.85     90.24 o
  -8   6  19     3326.90     3128.47     52.51 o
  -6   6  19      449.58      576.84     27.20 o
  -4   6  19     4488.47     4464.50     57.32 o
  -2   6  19     5038.68     5163.61     64.70 o
   0   6  19     4547.20     4183.45     57.08 o
   2   6  19        2.24       78.66     27.05 o
   4   6  19     3001.56     3099.36     68.22 o
   6   6  19     3612.24     3590.29     82.05 o
   8   6  19     1197.16     1255.00     52.40 o
  10   6  19     2043.51     1914.38     71.36 o
  12   6  19     1897.96     1986.39    113.32 o
  14   6  19      759.40      867.22     79.55 o
 -19   7  19      375.13      478.20     63.84 o
 -17   7  19       84.60       96.87     38.98 o
 -15   7  19      817.02      888.86     59.36 o
 -13   7  19      696.28      762.34     64.01 o
 -11   7  19        0.96      106.07     35.65 o
  -9   7  19      493.89      499.68     47.95 o
  -7   7  19      369.58      368.06     36.20 o
  -5   7  19       24.14      174.51     35.65 o
  -3   7  19      187.40      256.26     35.11 o
  -1   7  19      432.95      522.15     44.62 o
   1   7  19      140.24      221.86     44.90 o
   3   7  19      169.55      327.79     37.86 o
   5   7  19      518.23      652.71     57.88 o
   7   7  19      243.98      246.29     43.93 o
   9   7  19       10.38       65.41     38.32 o
  11   7  19        0.86       21.64     61.85 o
 -12   8  19      482.24      391.45     82.13 o
 -10   8  19     1099.09     1190.68     99.53 o
  -8   8  19       66.62      110.27     50.45 o
  -6   8  19      341.30      254.88     46.21 o
  -4   8  19      233.49      318.82     51.69 o
  -2   8  19     1689.95     1879.19    115.74 o
   0   8  19      316.25      388.71     68.82 o
   2   8  19      787.86      813.08     97.90 o
 -32   0  20      373.15      408.91     53.23 o
 -30   0  20      117.75       32.72     48.33 o
 -28   0  20     1746.84     1773.00     66.82 o
 -26   0  20     1526.41     1582.42     46.64 o
 -24   0  20     6585.05     6148.79     80.40 o
 -22   0  20       66.24       74.83     23.23 o
 -20   0  20    14108.53    13642.18    138.85 o
 -18   0  20      731.07      947.63     29.05 o
 -16   0  20     1406.29     1436.13     29.75 o
 -14   0  20    24576.25    23879.03    178.60 o
 -12   0  20     8339.69     8365.79     66.79 o
 -10   0  20       64.50       58.98     10.23 o
  -8   0  20      680.22      819.20     20.00 o
  -6   0  20    16241.19    14789.34    110.35 o
  -4   0  20    29306.86    27854.30    184.63 o
  -2   0  20     8529.77     8176.71     69.08 o
   0   0  20    15157.09    14540.58    125.60 o
   2   0  20    17622.64    17324.82    142.19 o
   4   0  20    22229.21    21801.46    237.73 o
   6   0  20       67.13       55.66     16.41 o
   8   0  20    13613.64    13179.52    168.65 o
  10   0  20     8202.44     8055.31    119.89 o
  12   0  20     4625.63     4756.98    129.91 o
  14   0  20     4954.24     4955.39     89.93 o
  16   0  20     9322.09     9397.49    151.18 o
  18   0  20     1237.31     1290.88     99.16 o
  20   0  20     3608.31     3517.63    152.44 o
  22   0  20     4501.17     4707.84    253.75 o
 -31   1  20      384.59      492.25     33.93 o
 -29   1  20       10.42      152.69     31.13 o
 -27   1  20     2422.46     2462.80     59.56 o
 -25   1  20     3314.10     3488.46     58.14 o
 -23   1  20       61.35      155.10     20.44 o
 -21   1  20      412.94      630.52     28.33 o
 -19   1  20     6855.00     6282.54     56.24 o
 -17   1  20     1076.99     1375.00     28.16 o
 -15   1  20     5372.41     5418.78     44.39 o
 -13   1  20      809.31      917.99     17.65 o
 -11   1  20     8814.87     8320.78     44.27 o
  -9   1  20     1871.02     1785.59     18.87 o
  -7   1  20      170.63      281.31     10.07 o
  -5   1  20     7385.16     7222.27     41.89 o
  -3   1  20     1219.26     1430.64     25.22 o
  -1   1  20      281.78      459.76     10.89 o
   1   1  20     6644.99     6442.36     41.91 o
   3   1  20     8108.95     8073.78     55.37 o
   5   1  20     3834.52     3900.43     42.87 o
   7   1  20      429.61      711.49     22.09 o
   9   1  20    14662.50    14291.03    132.68 o
  11   1  20     4469.72     4685.09     57.36 o
  13   1  20     1589.24     1372.33     42.93 o
  15   1  20     1127.07     1142.85     43.21 o
  17   1  20     4100.70     4175.16     76.85 o
  19   1  20      765.50      931.69     52.54 o
  21   1  20      427.02      441.51     66.12 o
  23   1  20      333.61      417.74     70.46 o
 -32   2  20       27.57      104.72    112.78 o
 -30   2  20      764.11      954.50     63.76 o
 -28   2  20      128.58      176.52     28.68 o
 -26   2  20        9.34       12.48     24.77 o
 -24   2  20       19.76      210.87     27.91 o
 -22   2  20      722.75      952.76     29.56 o
 -20   2  20      921.69      948.63     25.56 o
 -18   2  20      174.54      264.67     16.10 o
 -16   2  20     1367.16     2043.03     37.86 o
 -14   2  20      701.65      774.00     18.62 o
 -12   2  20       12.17       24.65      8.90 o
 -10   2  20        2.16       86.76      9.60 o
  -8   2  20      404.29      444.32     13.30 o
  -6   2  20     2148.47     1852.35     20.95 o
  -4   2  20     4340.50     4341.94     36.80 o
  -2   2  20     2780.68     3568.69     36.11 o
   0   2  20       75.56      163.58     10.27 o
   2   2  20       40.45      164.35     10.49 o
   4   2  20      114.65      244.58     17.69 o
   6   2  20      947.18     1280.27     38.67 o
   8   2  20     2187.78     2184.46     33.28 o
  10   2  20       27.69       36.35     15.47 o
  12   2  20     2517.81     2461.90     46.86 o
  14   2  20       10.50      104.65     26.55 o
  16   2  20      435.06      481.02     45.44 o
  18   2  20      238.34      259.96     40.08 o
  20   2  20        7.16       82.59     45.81 o
  22   2  20     1130.99     1325.91     97.45 o
 -29   3  20        1.28       36.64     45.29 o
 -27   3  20     1657.48     1665.06     55.94 o
 -25   3  20     1140.34     1192.69     40.93 o
 -23   3  20       34.04       56.53     19.55 o
 -21   3  20     1824.86     1671.84     32.78 o
 -19   3  20     4755.03     4888.47     52.44 o
 -17   3  20     1886.35     1863.13     33.62 o
 -15   3  20       28.26       68.03     13.55 o
 -13   3  20     4935.35     4558.36     43.26 o
 -11   3  20    18120.72    17443.54     97.35 o
  -9   3  20     3071.15     2948.54     27.59 o
  -7   3  20     6074.78     5486.61     40.83 o
  -5   3  20    16621.85    15687.98     95.63 o
  -3   3  20     2888.21     2847.33     26.96 o
  -1   3  20      856.11      882.27     18.49 o
   1   3  20     4151.75     3884.71     35.05 o
   3   3  20     6532.58     6394.89     55.85 o
   5   3  20      234.74      379.34     19.52 o
   7   3  20        9.65       79.70     15.38 o
   9   3  20    15084.07    14150.96    125.43 o
  11   3  20     4877.97     4779.00     66.46 o
  13   3  20      144.29      200.64     25.67 o
  15   3  20      444.18      471.41     41.81 o
  17   3  20     8193.26     7920.50    133.36 o
  19   3  20       83.72       64.83     44.08 o
  21   3  20      330.71      481.50     98.20 o
 -28   4  20      618.04      737.59     46.36 o
 -26   4  20     1705.79     1617.14     55.38 o
 -24   4  20     1003.79     1072.91     45.24 o
 -22   4  20       62.54       96.79     22.30 o
 -20   4  20     4410.74     4086.26     66.70 o
 -18   4  20     6595.47     5920.47     65.25 o
 -16   4  20       79.23       84.19     15.30 o
 -14   4  20     4099.72     3974.02     46.62 o
 -12   4  20    16435.90    15639.16    110.23 o
 -10   4  20     2452.06     2208.85     34.00 o
  -8   4  20       42.34       74.56     14.82 o
  -6   4  20     8489.62     8332.64     63.59 o
  -4   4  20    13637.63    12936.69     83.91 o
  -2   4  20       36.32       39.91     13.31 o
   0   4  20       78.98      141.64     14.31 o
   2   4  20     5404.32     5394.49     59.20 o
   4   4  20    10628.23    10110.89     99.15 o
   6   4  20       78.63       53.15     22.95 o
   8   4  20     8551.89     8381.92    104.35 o
  10   4  20     6915.92     6749.43     96.39 o
  12   4  20     1953.54     2038.22     89.67 o
  14   4  20     1588.56     1567.58     66.32 o
  16   4  20     8237.88     8108.34    174.88 o
  18   4  20     2112.57     2193.03    139.29 o
  20   4  20       21.79      108.91     76.18 o
 -27   5  20      316.88      338.34    133.93 o
 -25   5  20      941.14      876.00     60.06 o
 -23   5  20      946.98     1154.76     70.37 o
 -21   5  20      276.63      422.15     36.32 o
 -19   5  20     1106.57     1060.75     42.30 o
 -17   5  20     1525.03     1441.12     45.76 o
 -15   5  20       46.26      243.22     22.50 o
 -13   5  20      665.78      910.89     36.40 o
 -11   5  20      153.87      203.48     22.21 o
  -9   5  20     2816.64     3102.30     52.92 o
  -7   5  20     2071.18     2302.94     39.18 o
  -5   5  20     4634.61     4509.07     53.76 o
  -3   5  20     1391.09     1343.17     30.71 o
  -1   5  20      214.02      367.32     20.71 o
   1   5  20      195.63      107.18     20.10 o
   3   5  20       71.82      182.48     26.42 o
   5   5  20      845.50      940.16     45.32 o
   7   5  20      135.73      186.33     29.79 o
   9   5  20      454.54      610.28     44.94 o
  11   5  20     1684.40     1569.77     72.12 o
  13   5  20       79.65      102.07     39.10 o
  15   5  20     1798.58     2058.02    106.14 o
  17   5  20      345.20      391.39     61.00 o
 -22   6  20       83.06      197.57     40.79 o
 -20   6  20      913.63      938.99     66.13 o
 -18   6  20       37.84      100.92     33.84 o
 -16   6  20      147.10      187.14     29.41 o
 -14   6  20      696.67      745.13     36.31 o
 -12   6  20      580.96      667.21     35.90 o
 -10   6  20       42.30      171.25     24.31 o
  -8   6  20       11.75      105.45     20.80 o
  -6   6  20     1856.55     1809.79     43.49 o
  -4   6  20      399.65      518.98     30.26 o
  -2   6  20       85.37      123.52     19.83 o
   0   6  20      342.63      381.82     28.20 o
   2   6  20     3397.64     3213.69    106.89 o
   4   6  20     1474.85     1576.21     59.97 o
   6   6  20      453.44      460.72     47.16 o
   8   6  20      221.30      270.81     37.05 o
  10   6  20      390.06      524.49     50.04 o
  12   6  20      585.87      655.01     70.38 o
  14   6  20      148.56      117.18     59.19 o
 -19   7  20     2794.73     2852.68    133.43 o
 -17   7  20     1216.66     1303.38     60.08 o
 -15   7  20      264.84      285.20     59.60 o
 -13   7  20     3266.47     3128.84     86.18 o
 -11   7  20     1394.19     1421.74     66.34 o
  -9   7  20       21.78       44.13     36.49 o
  -7   7  20     1886.60     1853.55     64.29 o
  -5   7  20     2783.61     2799.50     64.16 o
  -3   7  20     2091.27     1992.66     66.91 o
  -1   7  20       21.94       39.87     29.66 o
   1   7  20     3538.82     3643.49    111.75 o
   3   7  20     3801.67     3592.54     96.53 o
   5   7  20      426.40      450.00     45.08 o
   7   7  20      270.66      124.88     44.81 o
   9   7  20     2626.10     2448.77    100.51 o
 -10   8  20     1233.58     1251.07     81.57 o
  -8   8  20      188.25      135.31     51.53 o
  -6   8  20     1124.33     1042.82     86.18 o
  -4   8  20     1345.89     1480.54     87.98 o
  -2   8  20      638.48      678.24     84.57 o
   0   8  20      135.88      184.53     83.57 o
 -31   1  21     1427.90     1457.00     48.02 o
 -29   1  21     2253.68     2258.21     64.22 o
 -27   1  21      713.98      862.12     35.56 o
 -25   1  21     1195.54     1395.33     43.33 o
 -23   1  21     4994.76     4704.79     58.40 o
 -21   1  21     5660.14     5355.53     60.60 o
 -19   1  21      445.90      556.51     21.91 o
 -17   1  21    20994.60    19930.44    121.30 o
 -15   1  21     2561.49     2598.77     30.84 o
 -13   1  21     3777.99     3963.13     34.89 o
 -11   1  21      495.74      496.99     13.16 o
  -9   1  21    13847.04    12932.98     69.32 o
  -7   1  21     1609.85     1665.17     20.89 o
  -5   1  21      566.63      703.97     13.73 o
  -3   1  21     9446.77     9030.64     52.65 o
  -1   1  21    10577.44    10171.51     56.52 o
   1   1  21     3205.18     3260.92     29.29 o
   3   1  21     3598.05     3535.49     38.25 o
   5   1  21    28608.11    27788.34    195.63 o
   7   1  21    12386.60    12109.99    102.55 o
   9   1  21      792.09      963.57     31.89 o
  11   1  21     2359.94     2427.62     43.98 o
  13   1  21     2541.59     2466.23     58.77 o
  15   1  21      179.14      201.98     26.81 o
  17   1  21      215.02      314.54     44.04 o
  19   1  21     5649.94     5595.93    131.11 o
  21   1  21      534.70      450.94     73.06 o
 -30   2  21     2848.04     2811.44     79.75 o
 -28   2  21     2697.09     2719.83     63.55 o
 -26   2  21        8.62       12.42     23.05 o
 -24   2  21     3960.10     3934.46     56.42 o
 -22   2  21    10050.27     9539.02     94.88 o
 -20   2  21     2549.59     2461.07     38.42 o
 -18   2  21     3073.42     2844.30     36.91 o
 -16   2  21    30069.93    28832.20    166.93 o
 -14   2  21     9848.90     9178.59     63.82 o
 -12   2  21      627.60      707.20     19.84 o
 -10   2  21     2648.57     2417.51     26.79 o
  -8   2  21    29996.54    28458.17    133.53 o
  -6   2  21    15995.25    15390.74     86.55 o
  -4   2  21     4037.62     3886.58     31.60 o
  -2   2  21    16219.65    16141.40     96.84 o
   0   2  21    20024.21    19079.75    104.69 o
   2   2  21     1329.73     1225.37     22.24 o
   4   2  21    15712.21    14811.38    133.41 o
   6   2  21    17988.65    17005.30    151.06 o
   8   2  21     8186.95     7922.28     73.96 o
  10   2  21      149.72      157.22     18.90 o
  12   2  21     6664.03     6570.02     93.10 o
  14   2  21     9241.28     8827.85    130.47 o
  16   2  21      448.92      567.09     43.44 o
  18   2  21       77.53       83.97     38.10 o
  20   2  21     3344.67     3703.96    134.89 o
  22   2  21     1650.70     1463.70     98.26 o
 -29   3  21      548.31      626.20     61.63 o
 -27   3  21      155.25      188.00     41.87 o
 -25   3  21        4.37       65.02     27.17 o
 -23   3  21     1213.80     1216.67     35.14 o
 -21   3  21     4021.34     3535.84     48.16 o
 -19   3  21        0.61       54.58     14.39 o
 -17   3  21     1601.44     1828.76     31.75 o
 -15   3  21     6063.44     5746.68     54.13 o
 -13   3  21     1058.62     1037.47     24.48 o
 -11   3  21     1325.80     1675.34     26.47 o
  -9   3  21     2401.70     2399.20     27.89 o
  -7   3  21     2022.49     2036.40     31.75 o
  -5   3  21     3727.38     3648.43     33.79 o
  -3   3  21       40.98       63.44     11.48 o
  -1   3  21     5414.07     4848.38     39.23 o
   1   3  21     1363.61     1426.14     25.46 o
   3   3  21     1221.23     1253.55     23.28 o
   5   3  21     4323.85     4380.95     51.69 o
   7   3  21    11257.27    10882.03    101.79 o
   9   3  21       13.91       45.02     19.69 o
  11   3  21     1661.46     1796.30     42.25 o
  13   3  21      232.46      200.20     32.38 o
  15   3  21     1639.19     1689.51     62.70 o
  17   3  21       21.74      143.56     43.49 o
  19   3  21     1001.42     1063.67     92.89 o
 -28   4  21        2.82       50.15     33.11 o
 -26   4  21      147.13      238.68     35.81 o
 -24   4  21      246.26      295.98     31.94 o
 -22   4  21      895.45      804.30     42.42 o
 -20   4  21       34.97      155.68     25.05 o
 -18   4  21     2190.32     2066.00     41.33 o
 -16   4  21     1105.88     1036.97     29.60 o
 -14   4  21        2.83       43.26     13.88 o
 -12   4  21      499.96      780.79     31.70 o
 -10   4  21      594.70      709.18     28.09 o
  -8   4  21     2743.80     2541.76     35.47 o
  -6   4  21       84.63      343.27     16.50 o
  -4   4  21      313.27      535.27     20.31 o
  -2   4  21       16.05       50.95     14.16 o
   0   4  21     1576.51     1424.10     31.13 o
   2   4  21      587.04      746.70     29.67 o
   4   4  21      683.56      880.14     40.02 o
   6   4  21      968.44      844.47     38.01 o
   8   4  21      297.88      550.48     33.73 o
  10   4  21      255.57      471.37     40.21 o
  12   4  21      218.51      236.64     39.98 o
  14   4  21     1165.32     1066.53     61.47 o
  16   4  21      373.26      596.75     77.11 o
  18   4  21        0.57        3.80     64.22 o
 -25   5  21      699.14      747.78     62.52 o
 -23   5  21     2978.08     2766.51     91.01 o
 -21   5  21     1221.93     1451.36     50.62 o
 -19   5  21      127.12      130.77     26.81 o
 -17   5  21     1290.36     1240.31     43.74 o
 -15   5  21     3701.18     3650.24     60.69 o
 -13   5  21     3104.61     3036.73     50.06 o
 -11   5  21      395.73      430.26     25.29 o
  -9   5  21     8424.49     7945.06     85.22 o
  -7   5  21     3028.13     3100.24     46.40 o
  -5   5  21     1015.37     1275.13     32.50 o
  -3   5  21     4926.50     4859.87     53.58 o
  -1   5  21     8858.32     8530.15     84.37 o
   1   5  21      838.67      849.69     33.91 o
   3   5  21        2.42       20.55     25.12 o
   5   5  21     2713.06     2714.82     62.26 o
   7   5  21     4698.76     4791.41     84.77 o
   9   5  21       38.26       27.44     38.53 o
  11   5  21      891.13      904.60     54.88 o
  13   5  21     1826.06     1883.57     84.51 o
  15   5  21     2917.73     2846.25    143.47 o
  17   5  21       55.43      133.93     98.68 o
 -22   6  21      900.50      986.10     54.73 o
 -20   6  21      391.50      532.64     54.07 o
 -18   6  21      139.80      168.08     38.84 o
 -16   6  21     1910.13     2021.18     56.31 o
 -14   6  21     1825.91     1652.71     45.54 o
 -12   6  21     1245.88     1202.05     48.38 o
 -10   6  21      401.97      498.96     29.70 o
  -8   6  21     4347.56     4388.79     61.96 o
  -6   6  21     1875.08     1793.84     44.07 o
  -4   6  21      432.31      460.21     31.82 o
  -2   6  21     2662.22     2746.64     50.00 o
   0   6  21     4624.10     4466.31     80.24 o
   2   6  21     1675.05     1542.73     62.36 o
   4   6  21     1423.59     1537.27     61.29 o
   6   6  21     3358.53     3432.81     82.81 o
   8   6  21      920.39     1034.94     63.54 o
  10   6  21      526.28      664.83     65.69 o
  12   6  21     3102.74     3292.91    172.71 o
 -17   7  21      105.89      139.50     46.45 o
 -15   7  21      432.97      528.39     56.78 o
 -13   7  21      948.04      990.39     70.28 o
 -11   7  21       58.04       73.96     33.08 o
  -9   7  21        4.57       19.02     32.03 o
  -7   7  21      133.27      170.19     34.82 o
  -5   7  21      387.40      514.20     42.47 o
  -3   7  21      181.15      216.96     35.67 o
  -1   7  21      363.29      425.32     40.30 o
   1   7  21      668.11      750.93     57.99 o
   3   7  21       29.74      289.74     33.07 o
   5   7  21      115.16      142.93     39.79 o
   7   7  21      182.14      174.33     46.11 o
   9   7  21       32.05       35.24     98.68 o
  -8   8  21      688.76      731.87    113.48 o
  -6   8  21       27.29       95.97     52.70 o
  -4   8  21      248.00      278.14     68.83 o
  -2   8  21     1590.56     1804.47    472.26 o
 -32   0  22        7.51       20.04     39.58 o
 -30   0  22       69.92       66.18     49.73 o
 -28   0  22     1943.50     1828.36    122.41 o
 -26   0  22     1166.69     1322.01     49.15 o
 -24   0  22     1924.27     1835.84     50.68 o
 -22   0  22     2553.05     2433.31     51.84 o
 -20   0  22     2788.34     2913.54     50.26 o
 -18   0  22    13726.05    13543.34    128.24 o
 -16   0  22    14418.50    13679.75    117.47 o
 -14   0  22      604.22      740.51     27.42 o
 -12   0  22    23052.71    22619.63    158.90 o
 -10   0  22     8099.32     7925.53     69.60 o
  -8   0  22       39.24       20.77     11.26 o
  -6   0  22    14748.93    14225.05    100.69 o
  -4   0  22    37084.83    36269.19    236.64 o
  -2   0  22    21569.00    21206.88    151.46 o
   0   0  22        4.12       20.59     12.40 o
   2   0  22    30565.70    30697.72    311.05 o
   4   0  22     3359.63     3100.74     72.47 o
   6   0  22    25305.86    25132.37    285.90 o
   8   0  22     9449.83     9596.93    130.33 o
  10   0  22    21740.96    21735.73    264.01 o
  12   0  22       82.64       43.07     25.46 o
  14   0  22     1575.38     1377.24     57.05 o
  16   0  22     4185.86     4395.03    117.45 o
  18   0  22     4965.58     4956.33    187.32 o
  20   0  22      616.82      733.19    102.21 o
  22   0  22      665.28      768.31    133.93 o
 -31   1  22       63.01      171.27     29.41 o
 -29   1  22       30.87      164.25     29.87 o
 -27   1  22      187.75      302.46     30.56 o
 -25   1  22     4510.08     4401.97     75.03 o
 -23   1  22     1028.45     1150.11     34.33 o
 -21   1  22      510.52      874.04     28.32 o
 -19   1  22      544.97      696.09     25.41 o
 -17   1  22     1810.17     2199.59     35.83 o
 -15   1  22       46.78      109.21     11.95 o
 -13   1  22     6494.38     6156.55     48.70 o
 -11   1  22     5171.85     4697.84     36.20 o
  -9   1  22     8596.20     7931.33     55.15 o
  -7   1  22       83.28      118.87      8.87 o
  -5   1  22     9775.29     9458.99     55.00 o
  -3   1  22     6785.56     6605.48     43.50 o
  -1   1  22      490.37      683.51     15.82 o
   1   1  22        5.69       99.27     11.53 o
   3   1  22     9310.76     9087.89     86.74 o
   5   1  22    18806.39    18884.40    140.52 o
   7   1  22     1147.02     1233.83     40.07 o
   9   1  22     1129.84     1235.92     35.29 o
  11   1  22     5411.38     5517.08     76.62 o
  13   1  22      464.99      535.47     37.18 o
  15   1  22     2942.31     2950.65     68.53 o
  17   1  22     2505.61     2512.89     89.87 o
  19   1  22      852.25     1072.95     59.76 o
  21   1  22       37.85        5.10     48.50 o
 -30   2  22        0.07      169.41     35.27 o
 -28   2  22      241.25      368.43     32.48 o
 -26   2  22      122.68      113.18     26.20 o
 -24   2  22      118.13      191.96     25.21 o
 -22   2  22      252.17      473.74     26.22 o
 -20   2  22     1358.98     1442.75     34.34 o
 -18   2  22      118.66      203.35     16.00 o
 -16   2  22      806.13     1495.19     42.30 o
 -14   2  22      309.53      479.52     17.75 o
 -12   2  22       59.88       60.68     11.47 o
 -10   2  22     1722.91     1478.23     26.14 o
  -8   2  22     2154.98     2131.31     33.77 o
  -6   2  22     1247.92     1586.40     26.85 o
  -4   2  22     1542.57     1498.56     22.84 o
  -2   2  22        7.27      136.42     12.20 o
   0   2  22       28.57      149.90     12.27 o
   2   2  22     1644.70     1618.94     25.26 o
   4   2  22      888.72     1050.49     26.49 o
   6   2  22       27.91      153.72     18.02 o
   8   2  22       10.96       67.41     15.78 o
  10   2  22      207.91      255.55     25.18 o
  12   2  22       88.60      108.38     26.29 o
  14   2  22      408.36      616.25     44.06 o
  16   2  22      787.71      865.72     50.24 o
  18   2  22      320.36      309.21     46.17 o
  20   2  22       63.59        2.73     51.65 o
 -29   3  22       50.60       41.07     44.36 o
 -27   3  22      752.17      710.65     48.09 o
 -25   3  22     2217.06     2212.89     70.35 o
 -23   3  22        5.03       72.10     18.64 o
 -21   3  22     1255.32     1241.61     30.30 o
 -19   3  22      356.87      450.44     22.32 o
 -17   3  22     3363.99     3427.01     42.71 o
 -15   3  22      295.33      454.94     19.58 o
 -13   3  22     2663.84     2713.13     36.43 o
 -11   3  22     6423.44     6362.20     49.31 o
  -9   3  22     6642.91     6444.57     50.32 o
  -7   3  22     3860.09     3531.33     35.55 o
  -5   3  22    15754.38    14462.85     91.83 o
  -3   3  22     6753.82     6505.39     52.87 o
  -1   3  22      333.19      326.16     15.92 o
   1   3  22     4750.20     4580.30     45.33 o
   3   3  22     5529.86     5577.19     59.80 o
   5   3  22     1823.37     2013.46     38.27 o
   7   3  22     1847.79     2170.30     44.94 o
   9   3  22     2413.79     2333.06     51.10 o
  11   3  22     7405.06     6974.21     97.32 o
  13   3  22      657.82      744.61     51.55 o
  15   3  22     2849.81     3036.22     91.95 o
  17   3  22      986.65     1157.30     93.60 o
  19   3  22     1934.80     1920.41    139.29 o
 -28   4  22      616.52      708.59     52.38 o
 -26   4  22     2073.22     1875.24     81.41 o
 -24   4  22     1501.69     1521.59     57.19 o
 -22   4  22      444.24      434.58     38.99 o
 -20   4  22     1700.89     1694.97     49.54 o
 -18   4  22     5236.03     4990.36     68.39 o
 -16   4  22     1060.61     1093.55     29.38 o
 -14   4  22        6.35       37.01     13.98 o
 -12   4  22     3977.12     3827.38     46.13 o
 -10   4  22    15662.56    14463.05    113.53 o
  -8   4  22       99.60       90.68     18.33 o
  -6   4  22     7096.50     6975.14     69.60 o
  -4   4  22     5363.06     5010.83     49.56 o
  -2   4  22    10529.75    10147.66     87.91 o
   0   4  22      811.58      905.95     34.49 o
   2   4  22     8370.96     8565.49     89.76 o
   4   4  22     7680.27     7228.78     97.66 o
   6   4  22      879.78     1021.70     53.58 o
   8   4  22     1713.52     1704.52     51.42 o
  10   4  22     8255.81     8440.92    138.41 o
  12   4  22     1848.45     1685.23     67.57 o
  14   4  22      342.87      343.71     39.70 o
  16   4  22     1097.23     1373.84    126.44 o
  18   4  22     2969.35     3026.00    164.25 o
 -25   5  22      681.15      709.40     56.43 o
 -23   5  22     1230.00     1212.15     57.89 o
 -21   5  22        0.28       80.50     31.34 o
 -19   5  22      675.04      746.97     37.80 o
 -17   5  22      508.50      518.08     35.46 o
 -15   5  22     1699.95     1598.29     47.68 o
 -13   5  22     1217.64     1144.96     35.76 o
 -11   5  22      831.70     1036.34     36.73 o
  -9   5  22     1339.22     1189.41     40.87 o
  -7   5  22       48.69      138.60     21.67 o
  -5   5  22     5079.40     5143.07     65.67 o
  -3   5  22     1164.56     1141.80     41.34 o
  -1   5  22      653.23      675.69     30.58 o
   1   5  22      125.15      270.48     25.93 o
   3   5  22     4083.02     4046.45     91.66 o
   5   5  22      230.28      322.37     32.83 o
   7   5  22       56.48       78.57     32.04 o
   9   5  22      438.14      591.58     54.78 o
  11   5  22       54.16       89.38     40.14 o
  13   5  22      584.23      627.06     76.19 o
  15   5  22      341.89      398.55     74.53 o
 -22   6  22      235.28      245.92     39.97 o
 -20   6  22      707.62      652.07     46.65 o
 -18   6  22      302.46      300.15     47.10 o
 -16   6  22       85.55      138.64     33.58 o
 -14   6  22     1440.73     1197.86     54.23 o
 -12   6  22     1955.92     1886.72     52.40 o
 -10   6  22      598.94      693.11     45.04 o
  -8   6  22       18.32      119.45     24.33 o
  -6   6  22      399.15      368.74     27.94 o
  -4   6  22      203.71      209.89     26.54 o
  -2   6  22      215.70      365.56     30.20 o
   0   6  22      259.41      337.91     33.25 o
   2   6  22     2106.45     2232.90     75.60 o
   4   6  22      386.11      515.72     46.44 o
   6   6  22        3.95       75.08     33.74 o
   8   6  22      102.22      155.59     40.52 o
  10   6  22       75.05       70.96     49.13 o
  12   6  22      190.46      394.90     63.50 o
 -17   7  22     1610.66     1735.06     85.36 o
 -15   7  22       30.39       94.37     49.90 o
 -13   7  22     2465.71     2401.37     74.79 o
 -11   7  22     1804.20     1624.11     62.43 o
  -9   7  22      175.63      168.05     36.01 o
  -7   7  22      276.98      241.71     32.72 o
  -5   7  22     2813.62     2885.76     76.00 o
  -3   7  22     2372.04     2442.73     69.38 o
  -1   7  22      409.64      395.90     48.84 o
   1   7  22     1606.36     1664.11     86.38 o
   3   7  22     3261.30     3386.01    100.33 o
   5   7  22      724.85      781.35     54.88 o
   7   7  22      257.63      341.41     52.94 o
 -31   1  23      482.46      447.77     34.17 o
 -29   1  23      879.13      908.97     45.47 o
 -27   1  23     1314.62     1399.32     47.01 o
 -25   1  23      103.48      312.34     28.82 o
 -23   1  23     3147.67     3236.78     55.71 o
 -21   1  23     3964.44     3712.44     51.61 o
 -19   1  23      512.34      653.52     24.10 o
 -17   1  23      530.38      766.46     25.81 o
 -15   1  23     6658.27     6629.93     52.51 o
 -13   1  23     1759.17     1763.73     25.39 o
 -11   1  23     1149.43     1414.02     23.03 o
  -9   1  23     8773.26     8259.92     57.55 o
  -7   1  23    15165.81    14511.39     81.12 o
  -5   1  23        8.59      143.66      9.78 o
  -3   1  23     1191.46     1233.66     19.94 o
  -1   1  23     9826.55     9452.39     64.30 o
   1   1  23    12302.72    12228.00     88.51 o
   3   1  23      157.92      300.01     21.75 o
   5   1  23     5279.28     5588.70     59.18 o
   7   1  23     3920.19     3787.10     52.27 o
   9   1  23     5374.26     5245.96     68.79 o
  11   1  23      307.15      435.28     33.42 o
  13   1  23     3335.87     3545.90     71.74 o
  15   1  23     1443.28     1497.51     51.71 o
  17   1  23      116.66      160.59     42.33 o
  19   1  23        0.71       26.32     45.33 o
  21   1  23     3003.44     2736.02    118.75 o
 -30   2  23     1110.84     1060.76     55.61 o
 -28   2  23     2906.18     2905.44     70.73 o
 -26   2  23      602.33      673.82     34.43 o
 -24   2  23      250.84      256.38     30.46 o
 -22   2  23     4534.43     4491.75     61.20 o
 -20   2  23     6279.71     6202.74     65.30 o
 -18   2  23       96.26      126.83     17.33 o
 -16   2  23     3089.31     3050.39     39.10 o
 -14   2  23    12593.72    12101.25     86.10 o
 -12   2  23     4811.63     4393.20     41.54 o
 -10   2  23     5245.01     5029.09     45.39 o
  -8   2  23     4775.68     4639.38     41.80 o
  -6   2  23    34318.75    33149.81    177.74 o
  -4   2  23     5834.10     5762.87     48.39 o
  -2   2  23     6554.61     6374.71     52.61 o
   0   2  23     8745.20     8413.32     68.13 o
   2   2  23     4211.35     4059.08     44.84 o
   4   2  23     1020.62     1027.96     30.79 o
   6   2  23     7217.87     7208.56     84.08 o
   8   2  23     6038.27     5976.80     66.44 o
  10   2  23      853.01      906.19     35.60 o
  12   2  23      119.63      147.25     31.81 o
  14   2  23     4567.64     4514.09     93.80 o
  16   2  23     5518.40     5469.01    125.58 o
  18   2  23       91.96       85.70     54.43 o
  20   2  23      479.19      513.55     75.44 o
 -29   3  23      402.95      449.15     61.01 o
 -27   3  23      578.38      573.56     65.17 o
 -25   3  23      252.25      321.40     33.21 o
 -23   3  23        7.93       25.99     19.15 o
 -21   3  23     1517.74     1451.53     37.86 o
 -19   3  23     1427.77     1306.23     31.52 o
 -17   3  23     1894.84     1892.93     34.23 o
 -15   3  23     3804.52     3593.02     42.65 o
 -13   3  23     2895.36     2862.31     39.82 o
 -11   3  23      153.03      407.43     19.25 o
  -9   3  23     1509.55     1992.04     30.67 o
  -7   3  23      874.95      880.18     22.52 o
  -5   3  23     3509.14     3612.49     43.48 o
  -3   3  23        3.39      111.78     14.85 o
  -1   3  23      285.70      405.51     20.81 o
   1   3  23     5217.42     5147.82     51.48 o
   3   3  23     1257.11     1401.91     36.43 o
   5   3  23     1110.77     1286.67     37.29 o
   7   3  23     1528.46     1665.75     50.61 o
   9   3  23     1002.83     1241.06     48.95 o
  11   3  23      517.09      642.28     49.25 o
  13   3  23     1118.88     1162.14     60.78 o
  15   3  23     1789.23     1972.66     81.41 o
  17   3  23     1203.63     1454.99     95.60 o
  19   3  23      389.47      618.87    102.21 o
 -28   4  23      455.87      457.41     53.29 o
 -26   4  23        0.71      150.62     46.15 o
 -24   4  23      174.73      290.02     46.70 o
 -22   4  23      275.00      277.70     32.21 o
 -20   4  23      186.63      286.73     27.10 o
 -18   4  23     1210.99     1202.78     39.04 o
 -16   4  23      133.00      181.05     20.13 o
 -14   4  23     1178.34     1104.59     27.62 o
 -12   4  23     2334.78     2684.25     43.44 o
 -10   4  23     5135.76     5221.07     65.22 o
  -8   4  23      151.41      200.77     19.73 o
  -6   4  23      184.81      149.73     22.34 o
  -4   4  23      266.38      494.48     24.58 o
  -2   4  23      253.80      421.25     23.87 o
   0   4  23     1619.83     1362.02     38.23 o
   2   4  23     2816.38     2647.15     49.75 o
   4   4  23      646.83      797.98     60.72 o
   6   4  23       11.30       68.36     35.04 o
   8   4  23        4.86       41.31     25.75 o
  10   4  23      149.03      249.10     35.30 o
  12   4  23      288.05      393.61     39.78 o
  14   4  23      503.11      309.40     62.71 o
  16   4  23      969.84      953.06    109.31 o
 -25   5  23       20.45       53.59     45.81 o
 -23   5  23     1785.60     1676.37     82.77 o
 -21   5  23     1071.60     1310.78     64.37 o
 -19   5  23      192.19      298.24     32.10 o
 -17   5  23      462.96      497.27     32.34 o
 -15   5  23     5701.89     5457.33     79.51 o
 -13   5  23     4923.63     4654.42     68.17 o
 -11   5  23       12.50       49.98     23.55 o
  -9   5  23     1360.71     1356.62     39.36 o
  -7   5  23     6904.67     6914.89     81.08 o
  -5   5  23     1220.16     1436.38     39.57 o
  -3   5  23     1126.54     1097.08     35.70 o
  -1   5  23     4673.29     4245.03     65.81 o
   1   5  23     9210.09     8652.18    110.81 o
   3   5  23        2.24       95.80     29.61 o
   5   5  23     1594.89     1772.89     63.62 o
   7   5  23     2232.39     2288.76     86.16 o
   9   5  23     1920.18     1811.94     72.81 o
  11   5  23      175.14      140.70     40.15 o
  13   5  23     3263.24     3426.06    132.42 o
  15   5  23     1775.37     1827.53    138.49 o
 -22   6  23     2128.29     2049.22     79.23 o
 -20   6  23     1203.80     1210.23     54.42 o
 -18   6  23       24.59       30.11     35.46 o
 -16   6  23     1304.98     1379.75     67.33 o
 -14   6  23     2904.50     2743.53     65.34 o
 -12   6  23     1392.97     1329.51     49.67 o
 -10   6  23       26.36       55.18     25.86 o
  -8   6  23     3191.27     3094.46     62.13 o
  -6   6  23     1812.64     1727.06     46.65 o
  -4   6  23      892.63      872.41     46.35 o
  -2   6  23     2390.25     2331.19     57.91 o
   0   6  23     3915.86     4066.85     84.71 o
   2   6  23     1281.40     1372.50     76.13 o
   4   6  23       25.60       73.79     42.82 o
   6   6  23     1737.03     1585.42     65.65 o
   8   6  23     2938.56     3270.45    122.17 o
  10   6  23      485.85      348.26     63.95 o
 -17   7  23      130.45      378.79    200.89 o
 -15   7  23       13.89       57.05     45.69 o
 -13   7  23      924.59      928.27     55.54 o
 -11   7  23      415.27      488.89     58.49 o
  -9   7  23        0.74       46.61     30.59 o
  -7   7  23      299.90      332.25     35.98 o
  -5   7  23      629.88      725.25     50.20 o
  -3   7  23      183.14      238.51     39.84 o
  -1   7  23      286.47      367.32     44.75 o
   1   7  23      777.22      831.69     64.63 o
   3   7  23        0.61      140.36     42.36 o
   5   7  23      303.91      432.07     49.69 o
 -30   0  24      603.42      684.03     58.45 o
 -28   0  24      811.16      727.95     70.68 o
 -26   0  24     1661.59     1680.60    101.24 o
 -24   0  24     2442.15     2357.99     56.55 o
 -22   0  24     2252.41     2154.82     54.40 o
 -20   0  24       45.54       74.43     23.88 o
 -18   0  24    17565.36    16541.15    158.68 o
 -16   0  24    15691.60    15719.39    149.50 o
 -14   0  24     5980.62     5900.50     69.32 o
 -12   0  24     7987.26     8199.11     93.74 o
 -10   0  24    19613.46    19481.42    160.85 o
  -8   0  24     6288.67     5938.86     68.25 o
  -6   0  24     1124.85     1079.96     27.76 o
  -4   0  24    25725.90    25290.49    249.48 o
  -2   0  24     7803.94     7696.75     91.13 o
   0   0  24       27.60       30.41     20.05 o
   2   0  24     2318.12     2089.93     99.27 o
   4   0  24    55462.79    54797.86    600.53 o
   6   0  24     6037.43     5951.00    101.15 o
   8   0  24     4865.93     4721.13     91.25 o
  10   0  24     4593.91     4665.23    107.24 o
  12   0  24     5188.86     5371.73    114.38 o
  14   0  24      344.52      303.20     44.32 o
  16   0  24      108.09      120.35     64.39 o
  18   0  24     4435.54     4355.42    174.23 o
  20   0  24      785.40      874.04    140.97 o
 -31   1  24      457.13      597.14     36.73 o
 -29   1  24      259.93      350.23     32.98 o
 -27   1  24      172.94      308.08     30.21 o
 -25   1  24     2882.57     2946.69     55.09 o
 -23   1  24     2131.84     2088.26     48.03 o
 -21   1  24       11.75      230.67     22.03 o
 -19   1  24     1593.57     1747.25     35.67 o
 -17   1  24     9885.32     9435.72     81.42 o
 -15   1  24     1955.22     1875.78     29.11 o
 -13   1  24       16.99       43.24     11.42 o
 -11   1  24     6730.67     6545.41     53.52 o
  -9   1  24    15679.59    14976.06     91.20 o
  -7   1  24      994.06     1173.57     19.70 o
  -5   1  24     6862.38     6610.44     46.16 o
  -3   1  24     7253.75     6788.77     51.40 o
  -1   1  24     2955.30     2887.53     32.27 o
   1   1  24      157.69      360.90     16.17 o
   3   1  24     6421.87     6432.00     64.58 o
   5   1  24     2968.84     3023.21     46.97 o
   7   1  24      478.23      602.26     27.87 o
   9   1  24     3306.79     3420.69     56.92 o
  11   1  24     7716.29     7537.61    127.37 o
  13   1  24     1704.04     1900.59     63.06 o
  15   1  24       23.99       83.88     30.23 o
  17   1  24     1178.43     1186.32     63.84 o
  19   1  24     1163.90     1386.41     97.50 o
 -30   2  24       19.47       45.08     34.12 o
 -28   2  24        0.16      106.96     31.72 o
 -26   2  24      134.42      156.63     29.93 o
 -24   2  24      256.76      298.25     33.24 o
 -22   2  24     1434.58     1380.59     39.11 o
 -20   2  24      252.17      375.08     22.68 o
 -18   2  24      832.11      835.17     29.26 o
 -16   2  24       13.40       53.52     15.19 o
 -14   2  24      116.07      196.70     15.56 o
 -12   2  24       65.28       73.15     13.87 o
 -10   2  24      253.05      344.00     17.69 o
  -8   2  24     1173.40     1195.27     23.52 o
  -6   2  24      801.18     1421.14     46.02 o
  -4   2  24     2656.94     2500.28     31.54 o
  -2   2  24      175.44      244.46     14.16 o
   0   2  24       88.88      133.92     13.50 o
   2   2  24        1.59       83.38     14.69 o
   4   2  24     6385.73     6001.09     70.27 o
   6   2  24      226.65      312.91     24.39 o
   8   2  24      475.92      471.35     26.50 o
  10   2  24      175.85      250.58     27.41 o
  12   2  24      441.63      463.33     41.12 o
  14   2  24      204.21      351.13     39.16 o
  16   2  24        0.38       27.95     34.67 o
  18   2  24     1077.34     1092.41     92.00 o
 -29   3  24       75.02       50.86     49.99 o
 -27   3  24      490.79      448.48     55.97 o
 -25   3  24     2491.62     2372.80     62.30 o
 -23   3  24      938.35     1120.48     39.08 o
 -21   3  24      671.26      560.06     25.96 o
 -19   3  24     2185.70     2114.39     39.32 o
 -17   3  24     2333.35     2226.07     39.89 o
 -15   3  24      689.93      838.45     25.83 o
 -13   3  24     1139.54     1040.90     26.06 o
 -11   3  24     6119.29     5939.18     58.65 o
  -9   3  24    17913.27    16639.81    102.66 o
  -7   3  24       32.15       90.18     15.93 o
  -5   3  24     9668.54     9133.00     79.99 o
  -3   3  24    15930.80    15164.03    106.32 o
  -1   3  24     6677.56     6588.48     66.83 o
   1   3  24     7908.32     7323.90     73.84 o
   3   3  24     6189.59     6144.81     77.61 o
   5   3  24     6797.16     6485.83    116.89 o
   7   3  24      965.74     1026.11     44.19 o
   9   3  24     6768.09     6345.45    143.43 o
  11   3  24     1796.63     1809.50     67.55 o
  13   3  24     2942.69     2860.46     93.62 o
  15   3  24       39.96       89.78     42.54 o
  17   3  24     2271.16     2326.20    146.46 o
 -26   4  24      454.98      547.90     44.58 o
 -24   4  24     2201.99     2106.90    121.80 o
 -22   4  24      647.70      660.22     41.44 o
 -20   4  24      211.35      240.23     26.61 o
 -18   4  24     1865.10     1866.38     48.91 o
 -16   4  24     6427.13     5966.84     71.29 o
 -14   4  24      589.21      594.08     29.29 o
 -12   4  24     2773.36     2738.40     41.55 o
 -10   4  24    14552.78    13762.62    128.47 o
  -8   4  24     3462.17     3411.91     48.67 o
  -6   4  24      993.54     1036.69     35.37 o
  -4   4  24    11121.29    10770.17    110.72 o
  -2   4  24     6568.94     6078.73     72.06 o
   0   4  24       58.81      109.96     22.19 o
   2   4  24     2683.63     2749.98     50.54 o
   4   4  24    10102.52    10022.10    158.70 o
   6   4  24     2189.42     2069.18     75.04 o
   8   4  24      401.11      388.85     39.39 o
  10   4  24     2609.85     2502.91     95.45 o
  12   4  24     3250.04     3168.05     94.07 o
  14   4  24      402.99      437.50     70.01 o
  16   4  24      723.18      749.21    108.30 o
 -25   5  24      131.89      201.24     49.94 o
 -23   5  24      121.51      144.18     46.45 o
 -21   5  24      162.71      199.98     33.33 o
 -19   5  24       86.39       78.40     30.44 o
 -17   5  24      491.32      578.26     34.70 o
 -15   5  24     3711.69     3355.77     64.50 o
 -13   5  24     1466.41     1455.78     40.61 o
 -11   5  24     1473.16     1449.23     42.19 o
  -9   5  24      555.07      645.88     34.95 o
  -7   5  24      468.89      589.59     29.52 o
  -5   5  24     1072.02     1219.84     43.16 o
  -3   5  24     2164.84     2172.18     45.71 o
  -1   5  24      517.32      589.30     33.00 o
   1   5  24      196.82      386.31     35.78 o
   3   5  24     1516.11     1542.31     57.85 o
   5   5  24      811.45     1181.68     61.51 o
   7   5  24       52.56       35.65     37.14 o
   9   5  24      192.27      229.30     44.27 o
  11   5  24      387.20      492.97     72.99 o
  13   5  24       61.92       74.92     64.09 o
 -20   6  24      371.68      400.44     41.65 o
 -18   6  24      571.23      590.91     45.24 o
 -16   6  24       28.98      112.00     35.66 o
 -14   6  24      187.47      234.20     46.20 o
 -12   6  24      940.78      914.77     40.66 o
 -10   6  24      763.77      765.90     47.24 o
  -8   6  24       12.16       27.75     25.10 o
  -6   6  24      169.78      223.66     28.33 o
  -4   6  24      629.48      675.49     47.81 o
  -2   6  24      665.45      832.61     46.07 o
   0   6  24        0.40      109.99     39.78 o
   2   6  24      841.63     1064.06     57.39 o
   4   6  24      382.70      383.23     46.11 o
   6   6  24      176.72      130.61     57.60 o
   8   6  24        1.85       37.33     51.00 o
  10   6  24       82.85       57.80     61.14 o
 -15   7  24      590.83      558.14     54.88 o
 -13   7  24      178.85      189.11     57.71 o
 -11   7  24     3627.91     3362.50     97.52 o
  -9   7  24     1604.72     1628.48     68.26 o
  -7   7  24       21.06       41.43     30.09 o
  -5   7  24      778.80      723.79     58.58 o
  -3   7  24     3652.43     4105.16    105.36 o
  -1   7  24      623.85      712.48     83.93 o
   1   7  24     1250.23     1721.48    116.27 o
   3   7  24     1837.05     1781.99     86.97 o
 -31   1  25       21.41       67.08     27.44 o
 -29   1  25      313.37      480.80     36.25 o
 -27   1  25      326.89      418.51     31.10 o
 -25   1  25      493.07      660.80     34.63 o
 -23   1  25      132.85      211.23     23.30 o
 -21   1  25    10687.48    10031.45     95.21 o
 -19   1  25     2595.31     2499.95     42.86 o
 -17   1  25      133.46      292.35     19.95 o
 -15   1  25     2259.15     2227.71     33.40 o
 -13   1  25     6735.05     6492.96     56.18 o
 -11   1  25      139.50      228.78     15.27 o
  -9   1  25     1736.71     1955.85     28.68 o
  -7   1  25     5542.02     5242.89     45.07 o
  -5   1  25     8332.19     8001.45     56.54 o
  -3   1  25      182.15      307.64     14.60 o
  -1   1  25      522.52      605.84     19.33 o
   1   1  25     6101.26     5902.96     55.63 o
   3   1  25      437.71      588.37     22.63 o
   5   1  25     2816.02     2760.64     48.13 o
   7   1  25     4614.10     4482.48     63.92 o
   9   1  25     9549.72     9376.02    105.93 o
  11   1  25      113.31      250.79     36.49 o
  13   1  25        4.78       77.94     30.10 o
  15   1  25     5854.82     6166.88    118.89 o
  17   1  25      773.50      903.61     80.58 o
  19   1  25       13.53       28.80     49.72 o
 -30   2  25      251.96      227.30     39.79 o
 -28   2  25     1313.92     1416.35     58.21 o
 -26   2  25     1696.15     1694.70     57.84 o
 -24   2  25      435.35      312.07     27.90 o
 -22   2  25      800.39      954.41     33.24 o
 -20   2  25     5492.61     5082.09     62.23 o
 -18   2  25     1628.37     1634.47     35.99 o
 -16   2  25     2876.95     2760.30     40.48 o
 -14   2  25     4538.02     4439.65     48.28 o
 -12   2  25      959.13      943.12     23.62 o
 -10   2  25     2282.84     2138.68     32.61 o
  -8   2  25     7019.82     6957.83     61.22 o
  -6   2  25    14066.31    13456.12     98.35 o
  -4   2  25     1171.33     1041.63     22.92 o
  -2   2  25       19.57       18.55     12.67 o
   0   2  25     4867.95     4755.58     53.68 o
   2   2  25     7179.33     6866.89     78.20 o
   4   2  25     1775.16     1833.54     43.75 o
   6   2  25     1089.72      995.60     37.32 o
   8   2  25     3483.53     3425.77     57.94 o
  10   2  25     5597.32     5537.21     95.98 o
  12   2  25      304.73      349.73     38.61 o
  14   2  25     3712.44     3697.71     88.64 o
  16   2  25     3417.31     3557.74     97.91 o
  18   2  25     1450.35     1690.13    111.64 o
 -29   3  25      287.92      352.06     61.01 o
 -27   3  25      459.26      376.47     54.65 o
 -25   3  25      833.73      839.32     44.46 o
 -23   3  25      181.72      229.15     26.39 o
 -21   3  25      559.61      603.92     26.85 o
 -19   3  25     2666.69     2515.00     41.39 o
 -17   3  25       17.18      100.62     17.17 o
 -15   3  25      419.59      628.13     26.67 o
 -13   3  25     2282.19     2179.15     35.86 o
 -11   3  25      522.64      607.41     22.94 o
  -9   3  25     1100.88     1675.43     41.61 o
  -7   3  25      496.14      767.57     25.62 o
  -5   3  25     3668.46     3501.13     42.42 o
  -3   3  25     2992.32     3244.79     45.29 o
  -1   3  25      651.15      895.36     29.52 o
   1   3  25      456.11      573.37     24.32 o
   3   3  25     5241.27     5047.96     70.50 o
   5   3  25      227.39      339.18     32.42 o
   7   3  25     2202.77     2315.15     86.47 o
   9   3  25      911.23     1055.13     61.58 o
  11   3  25      312.18      395.90     45.82 o
  13   3  25      322.36      321.98     48.30 o
  15   3  25     1833.14     2164.63    129.86 o
  17   3  25     1253.68     1458.74    129.30 o
 -26   4  25        2.82       71.95     36.21 o
 -24   4  25      181.81      239.22     50.29 o
 -22   4  25      119.89      191.60     38.90 o
 -20   4  25      113.83       94.02     30.12 o
 -18   4  25       44.16      116.68     24.58 o
 -16   4  25     1451.03     1576.03     43.01 o
 -14   4  25     2039.59     1828.25     40.53 o
 -12   4  25      168.10      217.42     21.73 o
 -10   4  25     3477.08     3443.43     56.64 o
  -8   4  25     1239.88     1306.81     36.65 o
  -6   4  25      696.55      678.33     28.86 o
  -4   4  25       87.81      251.59     25.07 o
  -2   4  25      324.82      455.85     25.82 o
   0   4  25      484.18      614.13     33.54 o
   2   4  25      210.33      302.37     27.27 o
   4   4  25       42.62      172.43     39.93 o
   6   4  25      241.75      405.28     44.49 o
   8   4  25      271.47      285.09     34.09 o
  10   4  25      141.59      191.96     43.96 o
  12   4  25      222.89      215.78     49.09 o
  14   4  25        2.21        0.00     60.97 o
 -23   5  25      279.93      233.32     45.78 o
 -21   5  25     2066.71     2143.77     71.89 o
 -19   5  25      537.89      568.36     46.67 o
 -17   5  25      263.92      212.69     33.63 o
 -15   5  25     4316.93     3974.17     80.11 o
 -13   5  25     4010.93     4011.18     60.43 o
 -11   5  25      256.46      322.88     27.15 o
  -9   5  25        5.16       44.28     23.15 o
  -7   5  25     5595.13     5406.20     73.35 o
  -5   5  25     3141.15     3240.06     65.32 o
  -3   5  25       10.10       25.48     24.39 o
  -1   5  25     3566.13     3691.88     67.40 o
   1   5  25     3691.95     3755.27     72.81 o
   3   5  25     2034.63     2122.37     72.70 o
   5   5  25       15.72       63.27     34.98 o
   7   5  25     3041.10     3228.02    113.71 o
   9   5  25     1311.62     1354.43     69.71 o
  11   5  25       47.85       72.30     46.76 o
  13   5  25      102.84      152.21     79.28 o
 -20   6  25     1747.81     1691.89     61.78 o
 -18   6  25      598.60      587.09     46.54 o
 -16   6  25      657.66      743.06     53.62 o
 -14   6  25     1440.88     1498.41     75.05 o
 -12   6  25      949.24     1078.26     49.92 o
 -10   6  25      226.31      182.59     35.94 o
  -8   6  25      405.86      401.02     35.90 o
  -6   6  25     4393.69     4330.79     82.95 o
  -4   6  25      833.51      879.21     45.20 o
  -2   6  25      244.00      376.12     44.01 o
   0   6  25     2017.58     2056.10     78.60 o
   2   6  25     3631.67     3765.36    113.01 o
   4   6  25       23.76       16.77     40.98 o
   6   6  25       98.55       74.99     54.81 o
   8   6  25     1822.66     1992.40    101.44 o
 -13   7  25      403.82      378.57     51.21 o
 -11   7  25      444.34      578.51     55.16 o
  -9   7  25       14.14      115.24     38.99 o
  -7   7  25        3.60       17.92     39.40 o
  -5   7  25      257.74      295.10     47.18 o
  -3   7  25     1518.75     1626.41     92.15 o
  -1   7  25      109.61      248.09     57.89 o
   1   7  25      806.84      984.48     99.50 o
   3   7  25      258.54      343.43     78.14 o
 -30   0  26     2745.11     2802.20    123.03 o
 -28   0  26       24.73        1.24     35.65 o
 -26   0  26     1773.53     1648.63     56.91 o
 -24   0  26      171.57      254.94     42.24 o
 -22   0  26     1265.44     1261.68     63.25 o
 -20   0  26       16.28        3.64     23.09 o
 -18   0  26     3531.42     3595.17     87.12 o
 -16   0  26     9640.96     9513.00    133.79 o
 -14   0  26     7387.51     7077.75    124.55 o
 -12   0  26       46.99       44.71     22.80 o
 -10   0  26    22398.74    21364.01    210.26 o
  -8   0  26     6643.13     6051.40     73.06 o
  -6   0  26     1498.61     1413.56     35.97 o
  -4   0  26      594.76      701.94     28.54 o
  -2   0  26    24145.54    23878.83    218.00 o
   0   0  26      985.21      961.32     40.53 o
   2   0  26      290.08      381.14     33.53 o
   4   0  26    15970.33    15475.29    228.90 o
   6   0  26    20642.37    20862.30    232.97 o
   8   0  26     1146.62     1121.72     51.83 o
  10   0  26     4658.51     4699.87    117.23 o
  12   0  26     2170.93     2212.68     86.34 o
  14   0  26     3393.36     3806.15    149.94 o
  16   0  26        4.80       31.34     64.00 o
  18   0  26     1562.03     1676.75    119.62 o
 -29   1  26      685.10      785.16     38.77 o
 -27   1  26      208.09      193.74     27.45 o
 -25   1  26     1878.49     1980.54     44.47 o
 -23   1  26     1136.52     1362.04     39.66 o
 -21   1  26      127.74      421.92     25.26 o
 -19   1  26       49.83      201.66     19.97 o
 -17   1  26     4244.71     4169.56     50.48 o
 -15   1  26     3162.29     3013.74     41.03 o
 -13   1  26       95.55      154.49     14.87 o
 -11   1  26     4086.31     4047.79     46.38 o
  -9   1  26     2839.99     2730.70     31.43 o
  -7   1  26     3676.71     3758.26     36.86 o
  -5   1  26     2632.61     2610.87     30.22 o
  -3   1  26     5710.05     5432.70     46.43 o
  -1   1  26     1157.75     1135.73     26.20 o
   1   1  26     2900.14     2942.23     39.15 o
   3   1  26     1919.71     2122.70     49.25 o
   5   1  26     2873.25     2824.69     48.73 o
   7   1  26      515.63      595.44     31.26 o
   9   1  26       14.76      155.97     24.48 o
  11   1  26     3023.35     3014.81     89.12 o
  13   1  26     4045.88     3986.16     82.68 o
  15   1  26      737.62      912.92     61.76 o
  17   1  26      182.29      174.26     56.68 o
 -30   2  26       43.56       21.16     45.38 o
 -28   2  26        6.91       82.44     33.09 o
 -26   2  26      693.80      736.56     41.49 o
 -24   2  26      117.85      119.72     26.20 o
 -22   2  26        4.00       90.39     23.24 o
 -20   2  26      193.99      358.21     25.29 o
 -18   2  26      756.40      789.91     27.11 o
 -16   2  26      282.64      283.16     20.04 o
 -14   2  26      173.45      219.14     19.94 o
 -12   2  26       31.67       76.89     15.90 o
 -10   2  26     1799.21     1721.74     33.29 o
  -8   2  26     1322.00     1423.61     29.23 o
  -6   2  26       88.60      238.15     18.28 o
  -4   2  26      405.22      478.47     19.05 o
  -2   2  26     1727.00     1624.03     29.58 o
   0   2  26      605.21      572.65     25.57 o
   2   2  26     1595.96     1610.18     44.79 o
   4   2  26     1233.97     1053.24     38.72 o
   6   2  26     1047.46     1011.68     38.76 o
   8   2  26       83.96      165.24     23.08 o
  10   2  26      395.85      385.80     36.89 o
  12   2  26       74.71      118.43     34.39 o
  14   2  26        3.51       45.83     32.25 o
  16   2  26      400.20      522.43     60.92 o
  18   2  26        0.08        8.29     49.59 o
 -27   3  26       19.56       46.66     45.95 o
 -25   3  26     2416.58     2315.58     57.08 o
 -23   3  26     2446.21     2566.57     56.25 o
 -21   3  26      175.51      258.14     28.62 o
 -19   3  26      999.23     1117.31     34.91 o
 -17   3  26     3047.74     3021.99     45.11 o
 -15   3  26     3181.73     3103.51     43.68 o
 -13   3  26       46.46      106.96     16.17 o
 -11   3  26     2738.29     2768.20     44.26 o
  -9   3  26     7763.04     7431.30     68.01 o
  -7   3  26    16798.26    15885.80    119.27 o
  -5   3  26      887.83      997.68     28.60 o
  -3   3  26    10775.12    10616.83    103.04 o
  -1   3  26     5850.38     5371.13     67.16 o
   1   3  26     2831.40     2813.91     51.47 o
   3   3  26     9522.89     8884.08    116.57 o
   5   3  26     4881.95     4692.00     82.46 o
   7   3  26      530.25      654.67     45.74 o
   9   3  26      155.47      136.17     42.82 o
  11   3  26     5079.17     5184.12    117.58 o
  13   3  26     1875.37     1836.46     79.21 o
  15   3  26       21.17      227.15     77.13 o
 -26   4  26      268.38      284.92     52.02 o
 -24   4  26     2072.69     2127.00     80.38 o
 -22   4  26     1143.53     1280.67     62.82 o
 -20   4  26        3.67       53.70     29.91 o
 -18   4  26     3981.16     3892.78     77.54 o
 -16   4  26     2924.13     2762.87     49.91 o
 -14   4  26     2232.09     2160.37     46.22 o
 -12   4  26      510.29      601.96     28.97 o
 -10   4  26    10699.84    10240.75    109.70 o
  -8   4  26     2645.38     2653.91     46.36 o
  -6   4  26      627.03      622.25     29.54 o
  -4   4  26      800.73      935.15     39.02 o
  -2   4  26     7488.25     7255.00     80.94 o
   0   4  26     6539.07     6341.41     83.99 o
   2   4  26      860.71      996.13     41.20 o
   4   4  26     3678.00     3634.48     93.96 o
   6   4  26     5179.06     4960.13    110.58 o
   8   4  26      311.56      378.21     50.53 o
  10   4  26     4656.37     4540.23    129.27 o
  12   4  26     2608.81     2698.16    129.29 o
  14   4  26      577.92      577.21     99.31 o
 -23   5  26      298.71      232.33     48.56 o
 -21   5  26       11.46      154.38     44.14 o
 -19   5  26      102.56      151.02     34.04 o
 -17   5  26      340.51      372.86     42.36 o
 -15   5  26     1274.03     1240.58     51.76 o
 -13   5  26       10.25      100.94     22.85 o
 -11   5  26       13.01       79.35     23.86 o
  -9   5  26     1242.78     1200.79     39.22 o
  -7   5  26      233.40      310.27     24.21 o
  -5   5  26      825.93      753.70     39.58 o
  -3   5  26        2.13       24.96     28.56 o
  -1   5  26      821.28     1053.09     46.19 o
   1   5  26       33.18      119.47     29.44 o
   3   5  26       91.49      249.89     41.84 o
   5   5  26     2505.47     2415.02    110.34 o
   7   5  26       65.56      180.97     47.70 o
   9   5  26        0.17       21.34     55.66 o
  11   5  26        6.10       81.06     81.06 o
 -20   6  26       24.80      174.06     47.03 o
 -18   6  26      327.66      361.74     44.20 o
 -16   6  26      316.42      356.81     45.60 o
 -14   6  26       37.62      117.77     38.95 o
 -12   6  26      413.34      378.76     51.72 o
 -10   6  26      747.80      782.83     53.61 o
  -8   6  26      118.94      134.71     36.49 o
  -6   6  26        9.19      229.13     63.53 o
  -4   6  26     1681.54     1571.33     57.67 o
  -2   6  26     3221.70     2811.13     88.26 o
   0   6  26       11.21       62.44     44.24 o
   2   6  26      478.69      556.58     55.22 o
   4   6  26      317.85      256.39     75.14 o
   6   6  26      460.18      479.67     68.22 o
   8   6  26        8.18      124.83     77.13 o
 -11   7  26     1406.46     1246.00     67.45 o
  -9   7  26     1875.02     1701.34     79.55 o
  -7   7  26      754.62      881.39     63.77 o
  -5   7  26       78.02       50.46     47.92 o
  -3   7  26     3223.48     3508.88    134.09 o
  -1   7  26     1536.55     1664.62    105.27 o
 -29   1  27       38.61      142.22     30.63 o
 -27   1  27      839.51      980.81     41.03 o
 -25   1  27     2196.27     2303.44     46.35 o
 -23   1  27     1318.79     1207.40     37.30 o
 -21   1  27     2906.53     2808.62     53.99 o
 -19   1  27     4913.94     5087.11     59.10 o
 -17   1  27      364.12      460.28     22.12 o
 -15   1  27     1179.22     1332.63     30.70 o
 -13   1  27     4073.30     3926.72     47.85 o
 -11   1  27     3028.99     3089.67     37.07 o
  -9   1  27       23.97       89.84     12.18 o
  -7   1  27     1066.99     1249.91     27.13 o
  -5   1  27     3205.48     3188.50     36.51 o
  -3   1  27      443.50      612.83     19.39 o
  -1   1  27      989.11     1034.88     26.67 o
   1   1  27     7154.98     7212.14     67.66 o
   3   1  27     6424.14     6404.95     71.91 o
   5   1  27        2.53       27.01     17.88 o
   7   1  27       58.31       98.81     21.65 o
   9   1  27     4122.39     4312.14     76.70 o
  11   1  27     2642.32     2901.89     92.74 o
  13   1  27     1574.40     1740.10     61.09 o
  15   1  27      137.41      181.55     40.49 o
  17   1  27     3101.24     3098.56    183.74 o
 -28   2  27     1336.03     1399.56     62.11 o
 -26   2  27     2962.08     2972.75     64.77 o
 -24   2  27      920.44      992.34     45.97 o
 -22   2  27     3849.07     3719.32     64.26 o
 -20   2  27     5335.18     5348.41     64.57 o
 -18   2  27     1135.92     1210.80     32.51 o
 -16   2  27       59.87       54.97     16.98 o
 -14   2  27     4210.76     4132.55     52.66 o
 -12   2  27     6318.03     6181.25     61.54 o
 -10   2  27     1880.95     1751.25     35.30 o
  -8   2  27     4622.95     4634.95     52.55 o
  -6   2  27     8237.49     7950.02     67.53 o
  -4   2  27     6110.52     5886.61     65.07 o
  -2   2  27       20.66       20.24     15.33 o
   0   2  27     7550.70     7164.78     77.23 o
   2   2  27     7867.46     7622.38     91.14 o
   4   2  27     5531.38     5341.58     74.03 o
   6   2  27      816.45      852.60     42.98 o
   8   2  27     6819.82     6861.31    108.12 o
  10   2  27      961.76     1061.73     49.80 o
  12   2  27     2511.06     2594.07     77.03 o
  14   2  27     2433.65     2646.05     85.50 o
  16   2  27     5441.38     5543.57    164.85 o
 -27   3  27      538.04      585.05     56.06 o
 -25   3  27      786.08      757.42     43.10 o
 -23   3  27     1003.15     1169.73     45.50 o
 -21   3  27      554.38      739.56     34.41 o
 -19   3  27     2898.55     2646.89     51.69 o
 -17   3  27     1144.04     1196.16     36.43 o
 -15   3  27      263.62      361.65     23.75 o
 -13   3  27     2029.57     2201.87     38.62 o
 -11   3  27     2702.38     2578.12     42.80 o
  -9   3  27       12.77      166.86     19.79 o
  -7   3  27     3647.45     3828.84     50.19 o
  -5   3  27      699.19      871.73     31.70 o
  -3   3  27      389.95      500.15     29.48 o
  -1   3  27        2.38      136.36     20.71 o
   1   3  27     1338.24     1528.31     46.04 o
   3   3  27     1581.36     1653.86     54.73 o
   5   3  27      580.61      593.32     40.03 o
   7   3  27      406.73      454.59     49.20 o
   9   3  27     1517.25     1426.83     77.71 o
  11   3  27      956.76     1323.88    102.08 o
  13   3  27       30.65        0.00     61.62 o
  15   3  27     1101.32     1407.09    131.45 o
 -26   4  27       41.79       66.18     50.54 o
 -24   4  27      158.98      243.53     51.47 o
 -22   4  27      300.34      452.24     50.47 o
 -20   4  27        1.06       28.98     33.59 o
 -18   4  27       55.25      177.64     30.00 o
 -16   4  27      160.63      298.11     25.55 o
 -14   4  27     2628.92     2514.79     52.75 o
 -12   4  27      203.44      304.66     26.65 o
 -10   4  27     1083.54     1391.65     47.76 o
  -8   4  27     1646.29     1485.74     44.34 o
  -6   4  27        2.10       24.89     24.64 o
  -4   4  27      343.88      359.82     26.55 o
  -2   4  27      175.04      442.72     28.11 o
   0   4  27      327.14      414.29     29.27 o
   2   4  27       13.50       26.48     30.37 o
   4   4  27      310.93      364.43     55.06 o
   6   4  27      192.04      255.01     47.42 o
   8   4  27     1132.59     1209.48     89.93 o
  10   4  27        1.06       50.28     65.56 o
  12   4  27      321.52      361.64     89.30 o
 -23   5  27       31.57       30.27     42.00 o
 -21   5  27     1338.16     1372.78     71.20 o
 -19   5  27     1123.21     1299.45     75.26 o
 -17   5  27      136.04      164.71     38.08 o
 -15   5  27     1075.95     1108.13     49.64 o
 -13   5  27     1048.35     1163.70     42.62 o
 -11   5  27     2110.67     2145.39     57.94 o
  -9   5  27        1.02       31.47     21.14 o
  -7   5  27     3164.94     3188.81     64.41 o
  -5   5  27     1334.48     1344.79     57.50 o
  -3   5  27     1914.47     1930.39     62.38 o
  -1   5  27       22.67       42.40     27.75 o
   1   5  27     3953.89     4127.83     87.93 o
   3   5  27     1510.66     1644.38     81.77 o
   5   5  27        0.31       81.98     64.35 o
   7   5  27      272.82      250.79     51.97 o
   9   5  27     2443.57     2331.46    140.69 o
  11   5  27     1191.27     1369.26    133.93 o
 -18   6  27     1670.12     1670.51     68.00 o
 -16   6  27        6.74       42.31     36.23 o
 -14   6  27      852.60      947.32     57.95 o
 -12   6  27     1678.29     1673.96     57.50 o
 -10   6  27      410.58      420.30     39.69 o
  -8   6  27       26.81       77.30     39.97 o
  -6   6  27     2091.70     2066.07     78.66 o
  -4   6  27     1906.76     2111.38     91.94 o
  -2   6  27        2.82       96.25     41.65 o
   0   6  27      734.22      879.85     67.24 o
   2   6  27     1582.72     1623.49     83.07 o
   4   6  27     1155.03     1242.43    112.78 o
   6   6  27       10.66       39.15     51.80 o
  -9   7  27      144.97      200.28     72.14 o
  -7   7  27      140.82      130.67     56.02 o
  -5   7  27      153.22      133.73     58.19 o
  -3   7  27      831.12      957.71     98.20 o
 -30   0  28     2224.65     2229.53    149.65 o
 -28   0  28      653.00      738.53     71.55 o
 -26   0  28      259.20      252.70     39.76 o
 -24   0  28       81.71      203.76     35.09 o
 -22   0  28     3632.57     3606.55     72.45 o
 -20   0  28      177.41      157.29     29.48 o
 -18   0  28      258.63      275.95     28.94 o
 -16   0  28     5149.06     5014.92     85.49 o
 -14   0  28    11904.90    11199.95    142.34 o
 -12   0  28      125.64      119.75     29.30 o
 -10   0  28     7642.96     7304.03     89.77 o
  -8   0  28    17488.18    17102.31    164.72 o
  -6   0  28     1921.48     1862.99     54.53 o
  -4   0  28     2083.13     2006.99     53.35 o
  -2   0  28      513.74      657.11     36.61 o
   0   0  28    35938.17    35738.37    326.47 o
   2   0  28      892.75      969.97     49.49 o
   4   0  28     9334.11     9397.01    131.23 o
   6   0  28     6478.78     6936.78    103.52 o
   8   0  28     3227.36     3249.40    105.23 o
  10   0  28     1691.32     1632.98     93.12 o
  12   0  28     2196.53     2441.88    128.88 o
  14   0  28     7089.49     7487.83    222.80 o
  16   0  28        8.16        6.51     64.22 o
 -29   1  28      771.08      888.75     43.37 o
 -27   1  28      576.44      694.32     36.65 o
 -25   1  28        1.14       81.67     21.86 o
 -23   1  28      200.98      383.81     26.28 o
 -21   1  28     1572.92     1700.68     39.61 o
 -19   1  28       21.88      147.01     19.60 o
 -17   1  28     1508.29     1665.93     33.93 o
 -15   1  28     2117.22     2068.01     35.77 o
 -13   1  28     2026.93     1998.20     34.38 o
 -11   1  28      101.34      209.64     16.55 o
  -9   1  28     5735.41     5386.93     52.54 o
  -7   1  28     3010.40     2906.93     35.29 o
  -5   1  28      209.43      320.40     16.54 o
  -3   1  28     2447.09     2437.07     33.80 o
  -1   1  28     8897.49     9108.79     76.10 o
   1   1  28     1552.40     1667.62     34.57 o
   3   1  28        0.80      117.79     20.19 o
   5   1  28     2042.05     2176.76     47.32 o
   7   1  28      776.18      835.31     40.67 o
   9   1  28      399.52      425.37     42.44 o
  11   1  28      576.18      713.49     51.91 o
  13   1  28     1777.87     1743.50     70.60 o
  15   1  28      948.52     1340.15    117.75 o
 -28   2  28        3.70       56.13     34.45 o
 -26   2  28      178.11      370.93     41.14 o
 -24   2  28      138.78      178.88     31.44 o
 -22   2  28     1449.69     1450.87     43.37 o
 -20   2  28        5.56      201.46     23.36 o
 -18   2  28      508.99      537.47     23.89 o
 -16   2  28      234.08      275.42     20.70 o
 -14   2  28        8.77       81.35     16.89 o
 -12   2  28      678.27      807.31     27.01 o
 -10   2  28      407.30      467.44     22.33 o
  -8   2  28      128.93      187.56     18.64 o
  -6   2  28       11.30      140.42     16.86 o
  -4   2  28       27.48      181.41     19.95 o
  -2   2  28      644.34      715.25     24.98 o
   0   2  28        4.81       83.50     18.99 o
   2   2  28      985.82     1223.28     40.48 o
   4   2  28       50.59      121.69     24.17 o
   6   2  28      695.85      667.51     46.12 o
   8   2  28      567.44      750.48     43.18 o
  10   2  28      209.04      250.10     33.85 o
  12   2  28       12.89       18.37     32.71 o
  14   2  28      106.04      230.31     51.25 o
  16   2  28        7.92      175.51     58.02 o
 -27   3  28      261.12      291.00     48.53 o
 -25   3  28      254.40      299.19     36.68 o
 -23   3  28     3292.77     3205.24     81.34 o
 -21   3  28     2148.48     2294.95     50.66 o
 -19   3  28      105.87      165.78     24.62 o
 -17   3  28     1581.77     1582.99     38.62 o
 -15   3  28     1152.75     1182.01     32.92 o
 -13   3  28      170.85      302.59     22.55 o
 -11   3  28      887.69      980.12     30.18 o
  -9   3  28     2385.52     2495.21     46.84 o
  -7   3  28     3311.63     3183.83     52.26 o
  -5   3  28     1189.58     1262.78     35.46 o
  -3   3  28     2289.11     2120.31     51.44 o
  -1   3  28     6158.93     6137.63     76.42 o
   1   3  28      983.98      993.48     40.36 o
   3   3  28      549.23      484.22     35.79 o
   5   3  28     3922.45     3818.06     92.17 o
   7   3  28     1655.35     1657.85     69.24 o
   9   3  28        1.24       48.87     40.27 o
  11   3  28     1349.95     1321.43    104.79 o
  13   3  28     1175.27     1383.86    126.44 o
 -24   4  28     1397.24     1492.78     81.55 o
 -22   4  28     1675.20     1960.48     89.55 o
 -20   4  28      866.30      772.14     54.76 o
 -18   4  28       77.86      259.14     32.73 o
 -16   4  28     3444.22     3519.07     66.63 o
 -14   4  28     3927.79     3820.64     67.00 o
 -12   4  28      255.96      283.52     29.18 o
 -10   4  28     2179.37     2048.36     61.07 o
  -8   4  28     4753.45     4914.65     71.18 o
  -6   4  28     2944.83     2689.52     61.35 o
  -4   4  28       73.20      112.68     26.11 o
  -2   4  28     5879.11     5599.53     75.81 o
   0   4  28     4793.12     4818.04     88.93 o
   2   4  28      768.97      847.05     53.37 o
   4   4  28     2976.84     3076.10    120.51 o
   6   4  28     4766.72     4839.93    142.21 o
   8   4  28      233.61      265.75     56.56 o
  10   4  28      134.13      164.59     71.84 o
  12   4  28     1925.72     1943.34    139.29 o
 -21   5  28      212.90      299.03     44.48 o
 -19   5  28      417.72      419.52     56.01 o
 -17   5  28        2.80       67.40     33.48 o
 -15   5  28      825.16      790.69     52.02 o
 -13   5  28      387.69      503.45     40.82 o
 -11   5  28        2.41       70.70     31.13 o
  -9   5  28      225.24      254.28     32.06 o
  -7   5  28     1803.23     1755.03     61.98 o
  -5   5  28     1258.63     1196.21     53.94 o
  -3   5  28      109.54      254.14     36.22 o
  -1   5  28      998.27      952.92     47.25 o
   1   5  28      474.96      703.52     70.13 o
   3   5  28      561.74      746.58     92.88 o
   5   5  28      262.59      308.49     46.71 o
   7   5  28     1119.70     1411.66    136.69 o
   9   5  28       41.12      115.86     79.28 o
 -18   6  28      812.36     1015.02    169.17 o
 -16   6  28      610.52      584.00     52.00 o
 -14   6  28       32.28       44.52     34.77 o
 -12   6  28      150.06      161.02     35.52 o
 -10   6  28      142.97      181.77     40.17 o
  -8   6  28      929.69     1105.77     54.07 o
  -6   6  28       55.48      159.66     41.68 o
  -4   6  28     1655.79     1667.60     66.39 o
  -2   6  28      523.90      610.82     64.94 o
   0   6  28      144.35      204.80     44.40 o
   2   6  28        2.39        3.80     64.22 o
   4   6  28      210.59      388.23     65.31 o
 -29   1  29      152.07      197.31     32.26 o
 -27   1  29      202.09      316.48     33.10 o
 -25   1  29      414.07      581.99     32.79 o
 -23   1  29        1.21       88.25     21.36 o
 -21   1  29      165.31      316.54     25.72 o
 -19   1  29     2166.23     2279.69     40.71 o
 -17   1  29     3274.76     3338.12     45.67 o
 -15   1  29      382.34      465.25     23.12 o
 -13   1  29     4881.37     4693.78     52.01 o
 -11   1  29     5705.15     5527.28     54.90 o
  -9   1  29     3451.05     3248.98     42.04 o
  -7   1  29      161.75      248.21     17.38 o
  -5   1  29     3796.26     3701.54     40.84 o
  -3   1  29     3350.03     3486.41     45.76 o
  -1   1  29     6351.77     6317.22     61.09 o
   1   1  29      625.58      705.74     28.27 o
   3   1  29     4663.84     4654.14     64.78 o
   5   1  29     3314.23     3528.46     69.20 o
   7   1  29     1134.59     1230.00     49.70 o
   9   1  29      492.20      615.96     53.59 o
  11   1  29     3065.33     3198.21     90.15 o
  13   1  29      309.69      346.66     41.98 o
  15   1  29      829.80      823.52     84.68 o
 -28   2  29      577.81      615.07     44.77 o
 -26   2  29     2769.86     3021.39     83.76 o
 -24   2  29      315.11      552.32     39.24 o
 -22   2  29      115.49      152.68     23.82 o
 -20   2  29     1433.06     1557.69     42.75 o
 -18   2  29     4776.89     4813.46     59.88 o
 -16   2  29      826.15      890.45     31.94 o
 -14   2  29      105.83      155.67     21.96 o
 -12   2  29     7836.68     7805.37     75.65 o
 -10   2  29     9680.13     9238.05     86.12 o
  -8   2  29      374.57      342.95     22.37 o
  -6   2  29     7904.97     7689.86     81.94 o
  -4   2  29     8803.65     8663.85     80.96 o
  -2   2  29     1802.84     1750.46     37.72 o
   0   2  29      608.26      654.82     31.22 o
   2   2  29     8847.29     8873.78    109.61 o
   4   2  29     1704.58     1683.61     52.36 o
   6   2  29      884.73      993.11     49.73 o
   8   2  29      763.87      786.90     45.24 o
  10   2  29     7095.81     7570.98    121.25 o
  12   2  29     1417.19     1475.74     72.65 o
  14   2  29        0.39       33.59     53.63 o
 -27   3  29       87.41       95.42     36.88 o
 -25   3  29      290.54      244.86     34.55 o
 -23   3  29      390.19      541.41     36.75 o
 -21   3  29       52.84      251.47     29.92 o
 -19   3  29      680.56      852.65     36.61 o
 -17   3  29      515.73      619.33     34.63 o
 -15   3  29      729.46      765.95     33.02 o
 -13   3  29      496.45      582.26     34.26 o
 -11   3  29     5120.36     4988.97     64.59 o
  -9   3  29      130.64      150.86     20.98 o
  -7   3  29      300.28      431.21     31.22 o
  -5   3  29     1552.50     1648.84     41.95 o
  -3   3  29      488.69      624.66     31.67 o
  -1   3  29      121.42      244.16     26.64 o
   1   3  29      385.97      503.82     36.03 o
   3   3  29     1091.42     1103.78     52.02 o
   5   3  29      919.53      909.98     81.24 o
   7   3  29       16.52       48.89     43.28 o
   9   3  29     1681.27     1956.73     90.75 o
  11   3  29      428.76      596.52     83.69 o
  13   3  29       17.42       37.76     69.25 o
 -24   4  29       41.77      142.63     50.60 o
 -22   4  29       33.41      173.63     55.98 o
 -20   4  29      138.44      255.10     45.07 o
 -18   4  29     2127.41     2190.09     67.76 o
 -16   4  29       24.93      251.26     30.59 o
 -14   4  29      478.90      567.65     34.97 o
 -12   4  29      725.33      818.33     40.45 o
 -10   4  29        0.34       43.43     27.01 o
  -8   4  29      537.96      603.48     38.16 o
  -6   4  29     1510.33     1323.40     44.20 o
  -4   4  29     1592.71     1469.00     52.46 o
  -2   4  29       17.13      149.11     31.41 o
   0   4  29        1.29      139.22     39.24 o
   2   4  29      133.07      160.05     53.05 o
   4   4  29      110.58      147.85     82.56 o
   6   4  29      341.98      380.60     69.82 o
   8   4  29      544.71      378.66     64.96 o
  10   4  29      900.38      969.58    104.47 o
 -21   5  29      679.60      724.62     64.26 o
 -19   5  29     2206.00     2202.28    101.99 o
 -17   5  29      936.05     1047.63     70.33 o
 -15   5  29        9.06       35.20     36.95 o
 -13   5  29     1741.13     1812.31     64.61 o
 -11   5  29     1985.45     1950.12     79.29 o
  -9   5  29       20.87       23.70     28.85 o
  -7   5  29      180.31      245.46     43.52 o
  -5   5  29     5159.37     4776.15    103.45 o
  -3   5  29     3792.44     3796.16     79.68 o
  -1   5  29        0.00       13.46     32.60 o
   1   5  29     1399.10     1424.73     94.31 o
   3   5  29     1762.57     2015.93    225.56 o
   5   5  29      691.27      948.02    128.75 o
   7   5  29      855.53      974.99    109.83 o
 -16   6  29      702.94      787.53     81.01 o
 -14   6  29      536.16      588.97     61.72 o
 -12   6  29     1087.72     1091.56     61.02 o
 -10   6  29     2600.92     2603.51    101.14 o
  -8   6  29      170.00      232.34     42.97 o
  -6   6  29      700.88      861.25     60.41 o
  -4   6  29     2360.63     2384.36     83.78 o
  -2   6  29      690.95      763.64     56.15 o
   0   6  29      416.17      514.56     77.13 o
   2   6  29     1362.89     1521.30    118.42 o
 -28   0  30     1778.95     2031.88     94.64 o
 -26   0  30       28.45        6.24     38.11 o
 -24   0  30     1507.67     1432.86     73.29 o
 -22   0  30     2944.86     3030.62     85.97 o
 -20   0  30     1972.63     2125.06     79.55 o
 -18   0  30      139.87      134.50     34.57 o
 -16   0  30      883.93     1047.56     47.71 o
 -14   0  30    11808.50    11229.75    132.99 o
 -12   0  30     4181.69     4171.62     69.97 o
 -10   0  30     5397.05     5227.88     81.06 o
  -8   0  30     3032.57     3228.17     75.64 o
  -6   0  30     3614.75     3516.12     62.20 o
  -4   0  30     1832.72     1778.95     57.28 o
  -2   0  30     5473.40     5628.19     80.20 o
   0   0  30    13584.14    13675.89    161.60 o
   2   0  30       32.55       18.86     23.75 o
   4   0  30      200.05      205.69     30.07 o
   6   0  30     4199.47     4540.26    114.67 o
   8   0  30     5400.04     5586.41    156.04 o
  10   0  30       61.83       60.22     51.94 o
  12   0  30     1834.48     1917.90    175.95 o
  14   0  30      549.38      665.99     97.10 o
 -27   1  30      532.08      616.57     38.49 o
 -25   1  30       79.80       89.92     24.16 o
 -23   1  30     1913.78     2009.17     46.15 o
 -21   1  30     1474.25     1466.65     36.94 o
 -19   1  30      499.33      626.67     28.57 o
 -17   1  30      244.64      394.46     23.93 o
 -15   1  30     5490.07     5285.09     62.28 o
 -13   1  30      783.31      878.34     27.43 o
 -11   1  30       82.86      204.54     20.27 o
  -9   1  30     1454.77     1528.91     33.59 o
  -7   1  30     4200.09     4095.07     48.24 o
  -5   1  30      732.20      802.57     24.84 o
  -3   1  30     2629.49     2743.92     43.81 o
  -1   1  30     4301.10     4537.15     50.85 o
   1   1  30     1919.61     1986.33     40.91 o
   3   1  30        0.45      118.58     21.91 o
   5   1  30     1981.96     2176.66     59.83 o
   7   1  30      315.94      478.24     34.94 o
   9   1  30      226.50      328.91     42.74 o
  11   1  30      140.01      210.87     46.65 o
  13   1  30     1171.34     1524.85    100.68 o
 -26   2  30        0.11      231.70     35.52 o
 -24   2  30      135.73      225.32     35.29 o
 -22   2  30        4.96       19.56     24.23 o
 -20   2  30        0.27       22.46     21.38 o
 -18   2  30      349.33      413.39     25.26 o
 -16   2  30      107.51       80.93     18.01 o
 -14   2  30        0.28       12.47     16.34 o
 -12   2  30      128.02      331.35     25.71 o
 -10   2  30      745.33     1135.34     32.70 o
  -8   2  30        5.98       52.33     17.87 o
  -6   2  30        2.34      121.14     21.50 o
  -4   2  30      102.04      288.10     20.91 o
  -2   2  30      398.76      541.75     26.41 o
   0   2  30        9.32       45.97     21.47 o
   2   2  30       91.49      195.95     29.21 o
   4   2  30       55.38      160.40     31.26 o
   6   2  30        1.70       33.13     27.30 o
   8   2  30       38.50       53.74     29.70 o
  10   2  30        3.29      165.45     36.59 o
  12   2  30      640.23      776.10     67.58 o
  14   2  30       48.45      107.88     59.96 o
 -25   3  30        3.62       27.24     28.33 o
 -23   3  30     1893.31     1813.35     58.39 o
 -21   3  30     1785.02     1781.11     55.78 o
 -19   3  30       93.29      131.32     23.74 o
 -17   3  30      490.19      479.05     30.86 o
 -15   3  30     4677.51     4570.58     67.21 o
 -13   3  30      119.34       85.20     23.88 o
 -11   3  30      542.56      655.32     30.42 o
  -9   3  30     1187.62     1229.70     37.33 o
  -7   3  30     4325.29     4300.03     70.73 o
  -5   3  30       36.48       74.59     22.61 o
  -3   3  30      292.78      381.73     35.57 o
  -1   3  30     6475.02     6091.23     97.81 o
   1   3  30     3570.71     3445.55     81.69 o
   3   3  30      292.34      249.95     38.22 o
   5   3  30     1422.72     1333.43     71.81 o
   7   3  30     2418.57     2604.62    136.33 o
   9   3  30      377.20      443.43     81.26 o
  11   3  30       24.38       27.47     72.14 o
 -24   4  30       24.47       24.63     52.71 o
 -22   4  30     2090.69     2163.23     90.54 o
 -20   4  30     3208.34     2942.07     89.25 o
 -18   4  30      439.38      563.45     48.21 o
 -16   4  30     2825.03     2757.49     66.19 o
 -14   4  30     2453.25     2528.01     57.05 o
 -12   4  30      135.71      146.41     26.37 o
 -10   4  30     1612.72     1558.92     50.77 o
  -8   4  30     3994.66     4034.69     89.61 o
  -6   4  30      920.60     1035.64     44.03 o
  -4   4  30      380.96      406.92     37.42 o
  -2   4  30     2333.17     2179.91     74.78 o
   0   4  30     3557.04     3670.90     90.40 o
   2   4  30     1016.00     1186.60     90.66 o
   4   4  30       36.09       86.31     98.75 o
   6   4  30     2509.60     2471.15    190.09 o
   8   4  30     2475.02     2815.42    128.15 o
  10   4  30       51.22        6.58     74.27 o
 -19   5  30     1095.26     1046.14     69.76 o
 -17   5  30      147.74      239.47     55.19 o
 -15   5  30       56.79       90.94     37.80 o
 -13   5  30      756.65      764.20     51.31 o
 -11   5  30      113.99      130.17     35.76 o
  -9   5  30       14.26       35.20     32.17 o
  -7   5  30     1165.39     1049.72     74.44 o
  -5   5  30      206.63      370.94     35.93 o
  -3   5  30       61.79      186.06     48.55 o
  -1   5  30       77.00      192.03     98.68 o
   1   5  30     1323.61     1177.14    345.39 o
   3   5  30      227.66      232.61     84.58 o
   5   5  30      300.62      536.58    137.45 o
 -14   6  30       53.83       17.90     48.89 o
 -12   6  30        0.14       70.71     46.04 o
 -10   6  30       69.99      183.21     62.41 o
  -8   6  30      763.61      731.71     68.35 o
  -6   6  30      143.84      167.37     51.10 o
  -4   6  30      368.32      475.16     62.59 o
  -2   6  30      324.28      261.18     49.90 o
 -27   1  31      353.84      448.93     38.30 o
 -25   1  31      243.81      337.86     31.57 o
 -23   1  31     1088.63     1234.50     42.72 o
 -21   1  31       21.10      133.15     22.45 o
 -19   1  31     1344.71     1501.00     41.74 o
 -17   1  31     1409.61     1515.47     38.97 o
 -15   1  31      181.79      328.64     23.01 o
 -13   1  31      999.60     1063.29     32.69 o
 -11   1  31     5418.86     5220.15     58.01 o
  -9   1  31     5278.77     5069.30     62.83 o
  -7   1  31       16.93       76.90     17.94 o
  -5   1  31     1658.93     1717.32     34.79 o
  -3   1  31      660.14      739.14     28.82 o
  -1   1  31     5926.42     5959.12     69.17 o
   1   1  31      443.34      553.22     27.78 o
   3   1  31     4247.66     4195.13     69.76 o
   5   1  31     1708.25     1868.91     58.27 o
   7   1  31      544.40      733.78     41.10 o
   9   1  31     3498.50     3533.08    102.49 o
  11   1  31     1382.10     1310.73     68.24 o
  13   1  31     2273.82     2494.18    121.03 o
 -26   2  31     1789.09     1882.60     69.78 o
 -24   2  31     1743.19     2002.98     61.87 o
 -22   2  31      126.85      128.02     28.90 o
 -20   2  31      248.64      317.48     28.37 o
 -18   2  31      666.64      819.81     35.15 o
 -16   2  31     1701.48     1759.33     44.81 o
 -14   2  31      658.08      621.47     29.29 o
 -12   2  31     2819.24     2641.29     54.11 o
 -10   2  31     5542.69     5374.40     66.78 o
  -8   2  31     3964.26     3771.70     53.88 o
  -6   2  31       57.27       82.66     20.13 o
  -4   2  31     6327.62     6280.40     94.68 o
  -2   2  31     3734.43     3631.39     56.38 o
   0   2  31      763.61      796.92     37.01 o
   2   2  31      754.24      868.15     66.29 o
   4   2  31     8956.24     8840.96    142.02 o
   6   2  31      895.62      880.73     50.96 o
   8   2  31       17.43       12.58     26.58 o
  10   2  31     2152.36     2115.19    129.72 o
  12   2  31     3671.62     3985.87    182.05 o
 -25   3  31      337.01      358.54     44.05 o
 -23   3  31      148.23      253.94     37.46 o
 -21   3  31      277.01      408.59     43.17 o
 -19   3  31       30.78       88.73     31.43 o
 -17   3  31      375.81      373.06     32.88 o
 -15   3  31     1853.02     1977.06     47.52 o
 -13   3  31      223.90      285.79     29.05 o
 -11   3  31     4498.25     4227.77     68.51 o
  -9   3  31     1417.41     1387.14     43.37 o
  -7   3  31       79.42      158.20     28.91 o
  -5   3  31      418.76      539.67     40.18 o
  -3   3  31     2515.07     2623.90     70.40 o
  -1   3  31      905.90     1003.73     51.03 o
   1   3  31       38.13      105.48     32.43 o
   3   3  31      560.94      611.84     75.09 o
   5   3  31     1102.82     1127.43     71.09 o
   7   3  31      217.38      357.91     57.78 o
   9   3  31      380.96      538.05     69.21 o
  11   3  31     1452.76     1715.08    148.02 o
 -22   4  31        2.12      148.98     47.24 o
 -20   4  31      481.87      668.69     54.72 o
 -18   4  31     1165.27     1222.63     61.81 o
 -16   4  31       37.50      173.64     36.64 o
 -14   4  31      115.58      267.95     33.47 o
 -12   4  31      152.77      188.93     34.17 o
 -10   4  31      257.81      350.40     39.97 o
  -8   4  31      628.63      753.94     48.03 o
  -6   4  31      952.59      947.09     51.11 o
  -4   4  31      579.46      611.55     49.05 o
  -2   4  31        5.55       21.77     37.03 o
   0   4  31       30.31       70.45     43.28 o
   2   4  31        1.36        0.00     63.44 o
   4   4  31      931.04      951.58    105.73 o
   6   4  31       21.72      148.35     93.20 o
   8   4  31        2.05       76.89     56.60 o
 -19   5  31     1454.80     1626.90    105.08 o
 -17   5  31      828.14     1033.38     83.78 o
 -15   5  31      496.23      457.04     48.61 o
 -13   5  31      671.94      725.02     53.79 o
 -11   5  31     1659.51     1709.89     85.11 o
  -9   5  31     1273.55     1498.12     70.48 o
  -7   5  31       16.45       37.76     46.41 o
  -5   5  31     2027.62     1957.29     73.79 o
  -3   5  31     2936.09     2948.72     93.21 o
  -1   5  31     1189.45     1444.98    204.41 o
   1   5  31      598.44      606.19    112.78 o
   5   5  31     1114.82     1218.20    124.60 o
 -10   6  31     1736.57     1679.23    102.98 o
  -8   6  31      899.86     1040.93     80.37 o
  -6   6  31       58.88      102.44     66.05 o
  -4   6  31     2732.29     2813.80    112.64 o
 -26   0  32      884.24     1016.87     80.24 o
 -24   0  32      491.40      483.82     56.19 o
 -22   0  32     1844.45     2099.59     71.67 o
 -20   0  32     1917.83     1964.67     74.65 o
 -18   0  32      124.24      138.48     36.44 o
 -16   0  32     3702.23     3576.19     72.75 o
 -14   0  32     5032.98     4967.97     79.38 o
 -12   0  32     1686.00     1772.49     47.95 o
 -10   0  32      110.29      112.86     31.69 o
  -8   0  32     4854.59     4832.25     74.44 o
  -6   0  32      535.35      558.69     35.00 o
  -4   0  32     1142.18     1195.08     53.86 o
  -2   0  32     2912.20     3108.08     86.06 o
   0   0  32     2423.17     2667.17     72.80 o
   2   0  32     1176.96     1199.87     55.44 o
   4   0  32       72.43       67.48     41.11 o
   6   0  32     2899.79     3135.22     91.69 o
   8   0  32     2515.90     2738.05    130.16 o
  10   0  32     3301.15     3929.41    163.07 o
  12   0  32      852.24      888.19    104.67 o
 -27   1  32      512.51      728.25     53.42 o
 -25   1  32      158.22      231.38     33.87 o
 -23   1  32      953.03     1119.23     46.71 o
 -21   1  32     2208.44     2307.82     50.89 o
 -19   1  32     1603.35     1707.79     48.67 o
 -17   1  32      261.56      319.03     26.89 o
 -15   1  32      815.35      903.10     36.67 o
 -13   1  32     1064.06     1190.50     32.82 o
 -11   1  32      168.98      303.69     26.82 o
  -9   1  32      611.19      770.65     28.22 o
  -7   1  32     1952.34     2050.15     39.65 o
  -5   1  32     2077.34     2019.96     45.40 o
  -3   1  32        9.71       93.88     21.92 o
  -1   1  32      993.88     1257.34     38.63 o
   1   1  32     2046.87     2159.04     57.20 o
   3   1  32       35.32      157.02     25.52 o
   5   1  32      668.46      862.71     43.40 o
   7   1  32      766.14     1007.17     50.86 o
   9   1  32     1123.59     1358.19     80.94 o
  11   1  32      793.58      873.83    176.22 o
 -26   2  32      193.87      306.62     36.42 o
 -24   2  32       56.05      213.80     37.41 o
 -22   2  32        4.17       36.74     27.93 o
 -20   2  32        3.52        7.66     23.56 o
 -18   2  32       10.84       44.35     20.70 o
 -16   2  32      670.18      725.01     31.73 o
 -14   2  32      802.52      770.12     34.27 o
 -12   2  32      631.87      650.78     32.80 o
 -10   2  32       23.92      130.63     20.00 o
  -8   2  32     1545.09     1746.94     38.98 o
  -6   2  32        4.53       15.71     20.29 o
  -4   2  32       45.17      208.51     26.17 o
  -2   2  32     1329.15     1553.38     41.51 o
   0   2  32        1.88       38.16     27.23 o
   2   2  32       11.41       40.10     33.26 o
   4   2  32      227.95      394.01     43.08 o
   6   2  32      160.82      185.85     46.23 o
   8   2  32        7.68       11.81     33.19 o
  10   2  32       11.30       36.59     58.03 o
 -23   3  32      652.27      709.63     54.31 o
 -21   3  32     3559.72     3529.14     77.83 o
 -19   3  32     1192.58     1343.91     53.94 o
 -17   3  32      322.01      382.06     32.77 o
 -15   3  32     3899.00     3655.22     64.13 o
 -13   3  32     3860.83     3966.57     68.27 o
 -11   3  32       65.58      178.44     28.81 o
  -9   3  32     1333.19     1520.45     52.85 o
  -7   3  32     1946.71     1863.38     52.78 o
  -5   3  32     2622.61     2715.23     75.67 o
  -3   3  32      193.19      320.77     45.76 o
  -1   3  32     2978.86     2885.76     76.64 o
   1   3  32     2745.66     2667.25     75.92 o
   3   3  32     1273.20     1402.69    119.83 o
   5   3  32       60.80      190.32     77.54 o
   7   3  32     3113.01     3042.59    103.59 o
   9   3  32      765.29      847.26     78.62 o
 -22   4  32     1154.53     1422.27     81.93 o
 -20   4  32     2663.25     2689.42     91.66 o
 -18   4  32      639.24      706.89     50.41 o
 -16   4  32     1638.64     1643.20     63.23 o
 -14   4  32     2281.14     2471.25     68.17 o
 -12   4  32     1078.77     1144.41     55.22 o
 -10   4  32      125.61      197.97     38.18 o
  -8   4  32     1351.80     1482.55     67.15 o
  -6   4  32     2440.61     2803.90     73.45 o
  -4   4  32      166.90      213.63     48.21 o
  -2   4  32      130.82      144.03     47.46 o
   0   4  32     2338.78     2296.43     93.64 o
   2   4  32     2454.04     2636.22    366.53 o
   6   4  32      845.06     1205.33    169.17 o
 -17   5  32       18.42       46.76     49.41 o
 -15   5  32      127.87      161.24     44.69 o
 -13   5  32       95.62       95.78     52.15 o
 -11   5  32      517.08      637.75     72.17 o
  -9   5  32      109.93       87.61     51.29 o
  -7   5  32       49.24      163.37     71.56 o
  -5   5  32      327.85      369.84     52.63 o
  -3   5  32      685.77      787.94     71.21 o
  -1   5  32      208.61      300.52    107.79 o
 -25   1  33      329.43      499.61     50.74 o
 -23   1  33      595.53      743.45     42.76 o
 -21   1  33      124.08      211.07     35.72 o
 -19   1  33      198.26      329.67     28.24 o
 -17   1  33      492.39      640.60     35.54 o
 -15   1  33     1916.87     1999.56     43.48 o
 -13   1  33        2.17       33.65     21.87 o
 -11   1  33     3017.09     3109.65     58.22 o
  -9   1  33      892.22     1000.30     39.75 o
  -7   1  33     2581.87     2748.34     52.44 o
  -5   1  33      558.02      660.83     33.65 o
  -3   1  33     2886.44     2930.16     59.11 o
  -1   1  33     3271.89     3155.38     64.43 o
   1   1  33      518.41      663.13     43.59 o
   3   1  33     2219.16     2390.25     61.84 o
   5   1  33     1572.80     1822.95     63.40 o
   7   1  33       35.40       59.42     32.34 o
   9   1  33      125.91      108.51     41.78 o
  11   1  33     2046.35     2168.70    134.30 o
 -24   2  33     1640.81     1852.47     83.47 o
 -22   2  33      413.57      485.80     37.94 o
 -20   2  33       45.88       45.02     26.83 o
 -18   2  33      825.27     1038.09     44.86 o
 -16   2  33     2237.55     2396.51     51.96 o
 -14   2  33        7.45       37.36     24.97 o
 -12   2  33        9.96       17.90     20.54 o
 -10   2  33     2158.70     2110.71     49.59 o
  -8   2  33     3431.61     3452.82     60.51 o
  -6   2  33       99.34      105.24     25.97 o
  -4   2  33     1819.99     1788.63     50.63 o
  -2   2  33     9146.04     9405.35    122.04 o
   0   2  33     1390.50     1332.88     54.82 o
   2   2  33     1710.15     1845.13     84.91 o
   4   2  33     1596.05     1601.57     71.63 o
   6   2  33     3248.33     3414.90     91.28 o
   8   2  33       38.95       16.77     45.84 o
  10   2  33     2118.00     2269.69    204.41 o
 -23   3  33      734.61      792.37     54.01 o
 -21   3  33      300.81      485.36     42.50 o
 -19   3  33      101.73      221.86     35.14 o
 -17   3  33      440.44      533.02     40.48 o
 -15   3  33     1978.35     2133.72     66.27 o
 -13   3  33       24.55      236.16     29.47 o
 -11   3  33     1237.68     1296.26     52.45 o
  -9   3  33     1307.76     1337.51     47.53 o
  -7   3  33       33.02       68.84     27.46 o
  -5   3  33        3.09      117.01     35.06 o
  -3   3  33     1744.15     1894.80     82.41 o
  -1   3  33      861.87     1005.04     67.84 o
   1   3  33       18.23       99.82     43.28 o
   3   3  33      144.52      281.95     77.54 o
   5   3  33     2293.66     2501.78    120.22 o
   7   3  33      317.50      493.15    102.21 o
 -20   4  33      299.08      385.50     53.17 o
 -18   4  33       34.48        5.58     43.20 o
 -16   4  33        0.62       35.97     34.75 o
 -14   4  33       30.35      171.21     34.83 o
 -12   4  33       17.78      162.40     40.94 o
 -10   4  33      477.26      487.02     52.81 o
  -8   4  33       46.34      134.99     46.33 o
  -6   4  33      306.33      411.43     45.01 o
  -4   4  33        7.85        0.00     55.87 o
  -2   4  33      405.80      398.85     54.34 o
   0   4  33      247.82      193.96     81.06 o
   2   4  33      146.72      119.83     77.54 o
 -15   5  33      539.76      660.27     55.64 o
 -13   5  33      226.13      123.33     59.85 o
 -11   5  33      203.96      252.29     60.56 o
  -9   5  33      952.92     1017.19    109.31 o
  -7   5  33      957.23      776.44     85.88 o
  -5   5  33      167.18      135.01     62.53 o
  -3   5  33     1713.01     1621.20    183.27 o
  -1   5  33      957.10     1057.09     97.78 o
 -26   0  34     1253.31     1374.50    140.97 o
 -24   0  34      347.51      434.38     49.49 o
 -22   0  34      838.95     1012.42     60.67 o
 -20   0  34     2201.95     2532.51     67.03 o
 -18   0  34      579.86      739.22     42.84 o
 -16   0  34      304.52      301.47     45.13 o
 -14   0  34     3948.47     4054.17     89.99 o
 -12   0  34     3593.21     3834.06    105.08 o
 -10   0  34      230.26      238.01     34.67 o
  -8   0  34      428.79      455.75     47.54 o
  -6   0  34     7929.65     8252.42    136.15 o
  -4   0  34     6730.51     6856.56    156.38 o
  -2   0  34       10.26       10.08     30.78 o
   0   0  34     2320.99     2359.44     76.52 o
   2   0  34     1040.72     1235.32     91.21 o
   4   0  34     1155.60     1412.22     77.36 o
   6   0  34       17.48       23.26     59.42 o
   8   0  34    10359.20    10826.97    278.93 o
  10   0  34      955.63     1120.75    162.12 o
 -25   1  34      603.75      711.34     48.27 o
 -23   1  34        0.13       97.97     32.57 o
 -21   1  34      340.63      457.11     35.22 o
 -19   1  34     1384.25     1467.89     48.15 o
 -17   1  34      313.05      370.27     26.62 o
 -15   1  34      178.39      304.49     27.06 o
 -13   1  34     1545.98     1659.20     47.53 o
 -11   1  34     1040.65     1197.21     37.64 o
  -9   1  34      117.00      152.59     24.35 o
  -7   1  34     1249.88     1428.60     50.67 o
  -5   1  34     4391.96     4285.77     70.08 o
  -3   1  34     1280.59     1414.71     47.46 o
  -1   1  34      555.43      649.78     40.87 o
   1   1  34     1710.64     1913.88     69.09 o
   3   1  34      599.31      860.90     56.22 o
   5   1  34      250.43      422.39     40.53 o
   7   1  34      102.18      105.35     37.11 o
   9   1  34     1173.61     1556.68    137.45 o
 -24   2  34       56.50      171.77     32.68 o
 -22   2  34       13.04       74.41     28.59 o
 -20   2  34        7.31       15.98     23.93 o
 -18   2  34        4.08       63.25     23.63 o
 -16   2  34      516.92      541.72     31.76 o
 -14   2  34      714.77      763.95     34.95 o
 -12   2  34      145.21      171.95     24.79 o
 -10   2  34      159.36      232.35     27.55 o
  -8   2  34      229.25      309.13     34.90 o
  -6   2  34      139.31      112.69     29.08 o
  -4   2  34      162.37      263.95     31.20 o
  -2   2  34       32.24      397.05     43.58 o
   0   2  34      277.80      480.96     63.88 o
   2   2  34        7.29       65.31     42.46 o
   4   2  34        7.21       73.51     52.87 o
   6   2  34       14.25      144.08     43.06 o
   8   2  34       88.85       37.65     53.76 o
 -21   3  34      968.01     1054.05     55.33 o
 -19   3  34     2907.60     3082.50     75.08 o
 -17   3  34      133.02      241.43     34.42 o
 -15   3  34     1328.16     1551.49     54.77 o
 -13   3  34     3681.13     3569.64     78.67 o
 -11   3  34      619.83      864.00     45.37 o
  -9   3  34        9.71       69.52     28.35 o
  -7   3  34      859.89      998.12     97.55 o
  -5   3  34     2277.07     2249.72     75.38 o
  -3   3  34        0.74       45.14     48.50 o
  -1   3  34      122.55      218.52     61.47 o
   1   3  34     2011.77     2079.76    106.38 o
   3   3  34     2306.37     2135.76    140.97 o
   5   3  34      252.03      295.76     63.89 o
   7   3  34       30.73        0.00     91.63 o
 -18   4  34     1028.30     1229.77     80.47 o
 -16   4  34        8.01       26.61     35.87 o
 -14   4  34     1670.38     1896.85     75.63 o
 -12   4  34     4729.11     4647.96    120.88 o
 -10   4  34      450.10      528.40     56.53 o
  -8   4  34     1030.65     1246.14     85.85 o
  -6   4  34     2258.95     2302.35    106.81 o
  -4   4  34     1411.97     1582.00    115.15 o
  -2   4  34       79.11       49.34     64.22 o
   0   4  34     1736.99     1809.50    115.15 o
 -13   5  34       90.61      104.02     74.29 o
 -11   5  34     1364.55     1328.96     93.88 o
  -9   5  34      556.19      554.31     70.54 o
  -7   5  34      262.37      317.64     78.22 o
  -5   5  34      590.75      697.82    148.02 o
  -3   5  34       93.84      155.07    112.78 o
 -23   1  35      454.98      502.32     38.53 o
 -21   1  35      163.82      226.12     31.19 o
 -19   1  35       29.70       64.05     28.70 o
 -17   1  35      830.89     1016.17     45.04 o
 -15   1  35     1847.64     1771.86     49.34 o
 -13   1  35      456.04      541.89     33.10 o
 -11   1  35     1131.39     1179.00     41.65 o
  -9   1  35     2777.02     2848.54     59.46 o
  -7   1  35      244.30      242.33     33.46 o
  -5   1  35      271.58      447.94     34.21 o
  -3   1  35     1457.94     1637.93     59.29 o
  -1   1  35     2476.65     2627.98     72.91 o
   1   1  35      175.64      256.26     41.78 o
   3   1  35        8.87       33.29     38.74 o
   5   1  35     2213.38     2321.37     78.69 o
   7   1  35      291.27      409.08     45.84 o
 -22   2  35     1272.87     1403.30     54.19 o
 -20   2  35        8.29       17.74     26.61 o
 -18   2  35      989.74     1104.40     43.56 o
 -16   2  35     2661.15     2804.36     65.73 o
 -14   2  35      767.75      915.70     43.36 o
 -12   2  35        1.49       17.59     24.20 o
 -10   2  35      658.49      775.74     37.72 o
  -8   2  35     2868.20     2869.83     70.17 o
  -6   2  35      453.45      583.43     41.61 o
  -4   2  35     1579.05     1603.12     66.68 o
  -2   2  35     2494.76     2688.98     88.80 o
   0   2  35     2902.05     3174.41    146.46 o
   2   2  35        7.74        8.16     45.60 o
   4   2  35     1956.88     1987.74    126.88 o
   6   2  35     3070.30     3252.77    133.60 o
 -21   3  35      260.00      260.19     41.05 o
 -19   3  35      248.01      324.02     40.38 o
 -17   3  35      267.62      338.52     45.78 o
 -15   3  35      827.56      987.23     55.03 o
 -13   3  35      556.66      734.87     51.52 o
 -11   3  35        1.18       69.01     36.82 o
  -9   3  35      267.42      295.02     69.18 o
  -7   3  35      562.86      599.29     59.41 o
  -5   3  35        4.17       42.46     40.63 o
  -3   3  35      335.35      506.69     66.12 o
  -1   3  35     1117.63     1240.14    111.40 o
   1   3  35      178.45      408.83    105.73 o
   3   3  35      265.72      317.19     77.54 o
   5   3  35      407.28      655.53    140.97 o
 -16   4  35      152.49      185.37     42.69 o
 -14   4  35       32.73      146.64     45.01 o
 -12   4  35       58.84      285.15     52.22 o
 -10   4  35     1006.93      964.36     83.05 o
  -8   4  35      437.13      431.95     57.75 o
  -6   4  35       49.65       49.34    105.73 o
  -4   4  35      432.64      352.44    119.83 o
  -2   4  35       65.54        0.00     98.68 o
   0   4  35       44.41       35.24    105.73 o
 -22   0  36       49.27       79.98     38.38 o
 -20   0  36     2387.84     2556.77     78.86 o
 -18   0  36     1962.64     2114.71     71.49 o
 -16   0  36        0.74        9.70     37.70 o
 -14   0  36      361.48      496.06     53.81 o
 -12   0  36     2360.22     2486.46     86.62 o
 -10   0  36     2935.77     3055.07     93.20 o
  -8   0  36       22.13       27.06     40.24 o
  -6   0  36    12663.54    12550.82    215.76 o
  -4   0  36     1347.77     1544.84     83.73 o
  -2   0  36     1272.54     1397.23     81.59 o
   0   0  36       82.38       32.22     50.75 o
   2   0  36     2706.48     2713.76    155.07 o
   4   0  36      328.01      290.27    179.74 o
   6   0  36      254.40      253.75    112.78 o
 -23   1  36      122.21      138.42     38.33 o
 -21   1  36      266.80      278.37     35.17 o
 -19   1  36      818.50      841.24     47.10 o
 -17   1  36      715.50      838.69     42.75 o
 -15   1  36       19.32      104.94     26.30 o
 -13   1  36      464.65      601.39     38.59 o
 -11   1  36     1374.81     1399.90     49.07 o
  -9   1  36      304.68      403.99     38.95 o
  -7   1  36      396.06      510.09     37.28 o
  -5   1  36     2493.80     2529.78     64.81 o
  -3   1  36     1623.89     1727.04     78.25 o
  -1   1  36      270.15      407.36     46.46 o
   1   1  36      499.68      616.05     59.35 o
   3   1  36      808.59      874.82     74.26 o
   5   1  36      209.25      440.50     86.47 o
 -22   2  36       37.95      176.96     32.46 o
 -20   2  36       16.63       51.35     26.57 o
 -18   2  36        0.66       95.16     27.58 o
 -16   2  36       65.95      258.97     33.42 o
 -14   2  36       28.56       85.69     34.87 o
 -12   2  36       57.68       45.50     32.77 o
 -10   2  36      142.27      115.70     39.15 o
  -8   2  36       18.61       93.90     36.52 o
  -6   2  36      619.53      634.64     51.12 o
  -4   2  36       73.00      127.83     39.82 o
  -2   2  36       15.14      154.25     50.06 o
   0   2  36       12.79      188.80     69.25 o
   2   2  36       78.52      218.51     91.63 o
   4   2  36      120.85      289.00    190.32 o
 -19   3  36      480.52      638.83     46.49 o
 -17   3  36      412.15      563.74     44.72 o
 -15   3  36        0.48       18.92     33.13 o
 -13   3  36     1427.78     1488.49     72.49 o
 -11   3  36     1116.18     1262.24     72.36 o
  -9   3  36      177.43      264.93     65.77 o
  -7   3  36      781.39      783.81     74.69 o
  -5   3  36     1276.94     1476.20    122.04 o
  -3   3  36      258.83      347.83     79.28 o
  -1   3  36      177.77      253.75    119.83 o
 -14   4  36      294.49      386.05     57.11 o
 -12   4  36     2157.40     2068.43     89.13 o
 -10   4  36     1956.86     2063.00    108.71 o
  -8   4  36       78.40      116.18     72.14 o
  -6   4  36     1152.73     1402.69    183.27 o
  -4   4  36     1594.55     1712.84    197.36 o
  -2   4  36      106.66       28.19    112.78 o
 -21   1  37      139.52      184.86     34.12 o
 -19   1  37       60.45      137.64     32.11 o
 -17   1  37      430.39      511.14     40.37 o
 -15   1  37     3061.45     2858.70     71.63 o
 -13   1  37      337.26      370.06     34.29 o
 -11   1  37      486.32      570.41     44.63 o
  -9   1  37      705.00      758.42     54.16 o
  -7   1  37     1234.74     1544.66     60.70 o
  -5   1  37      800.24      986.39     56.44 o
  -3   1  37      586.07      659.62     54.26 o
  -1   1  37     1819.99     1711.39     83.15 o
   1   1  37     1088.83     1112.69     84.73 o
   3   1  37        0.20       42.29     52.16 o
   5   1  37     1065.91     1457.30    144.50 o
 -20   2  37     1207.89     1361.13     52.49 o
 -18   2  37      594.77      596.85     42.41 o
 -16   2  37     2544.98     2607.68     80.03 o
 -14   2  37     1697.26     1781.59     63.12 o
 -12   2  37      230.17      285.27     40.39 o
 -10   2  37      249.46      266.62     46.16 o
  -8   2  37     1231.63     1284.12     73.85 o
  -6   2  37     2337.52     2368.51     88.80 o
  -4   2  37      297.89      366.62     58.98 o
  -2   2  37     1823.61     1879.15    113.28 o
 -17   3  37      377.59      476.30     45.41 o
 -15   3  37      659.64      641.95     52.48 o
 -13   3  37      865.44      894.44     57.42 o
 -11   3  37       66.11       89.51     37.93 o
  -9   3  37      105.73      117.41     54.68 o
  -7   3  37      559.95      561.85     68.22 o
  -5   3  37      294.85      306.09    126.88 o
  -3   3  37       86.21       35.24     69.78 o
  -1   3  37      478.92      620.29    140.97 o
 -10   4  37      345.41      501.47     92.11 o
  -8   4  37       81.55      114.66     74.27 o
 -20   0  38      999.21     1106.53     81.05 o
 -18   0  38      595.97      884.02     79.25 o
 -16   0  38      501.28      541.18     54.10 o
 -14   0  38        4.11        0.00     42.37 o
 -12   0  38      778.22      981.26     76.00 o
 -10   0  38     1349.01     1533.99     86.03 o
  -8   0  38      280.95      382.86     70.30 o
  -6   0  38       40.56      135.22     51.13 o
  -4   0  38      880.22      927.85     88.07 o
  -2   0  38     1169.12     1096.03     91.21 o
   0   0  38       63.12       63.44     70.49 o
   2   0  38       45.24       35.24     70.49 o
 -19   1  38      295.50      398.36     38.32 o
 -17   1  38      589.75      729.19     40.34 o
 -15   1  38       41.20      113.33     32.25 o
 -13   1  38       31.46      107.56     34.79 o
 -11   1  38      295.44      300.42     46.82 o
  -9   1  38      412.56      558.50     50.68 o
  -7   1  38       30.78      185.04     37.89 o
  -5   1  38      628.65      888.29     56.44 o
  -3   1  38      497.48      479.47     52.53 o
  -1   1  38      172.32      248.43     50.98 o
   1   1  38      269.63      399.42     64.22 o
   3   1  38      695.59      838.80    148.02 o
 -18   2  38       39.92       47.22     33.47 o
 -16   2  38       78.50      245.35     42.98 o
 -14   2  38       21.96      158.68     38.89 o
 -12   2  38        3.74       13.44     39.18 o
 -10   2  38       78.73       34.43     39.89 o
  -8   2  38      119.63      154.13     54.94 o
  -6   2  38      105.55      193.03     56.02 o
  -4   2  38      383.63      415.30     65.31 o
  -2   2  38      166.71      349.20     74.29 o
 -15   3  38       11.13       43.59     45.66 o
 -13   3  38      508.41      597.33     52.95 o
 -11   3  38     1262.18     1603.26    105.58 o
  -9   3  38      501.38      650.32     89.28 o
  -7   3  38      526.23      477.62     68.41 o
  -5   3  38      637.86      684.42    169.17 o
  -3   3  38      510.79      568.16     97.10 o
 -17   1  39       21.12       81.10     31.08 o
 -15   1  39      421.39      463.44     38.37 o
 -13   1  39     2043.10     2193.66     77.06 o
 -11   1  39        6.12       15.22     35.31 o
  -9   1  39      681.43      749.45     51.11 o
  -7   1  39     3515.77     3589.08     92.28 o
  -5   1  39      877.14     1119.30     62.01 o
  -3   1  39       49.91       48.62     40.05 o
  -1   1  39      426.59      494.60     77.54 o
 -16   2  39     1454.49     1602.39     72.38 o
 -14   2  39     1895.33     2038.19     92.93 o
 -12   2  39      221.75      291.01     55.28 o
 -10   2  39       28.74        3.86     49.40 o
  -8   2  39     1395.51     1528.32    124.90 o
  -6   2  39     2526.42     2566.11    110.95 o
  -4   2  39      136.12      140.15     56.38 o
  -2   2  39      483.23      387.68    133.93 o
 -16   0  40      985.57     1063.86     85.50 o
 -14   0  40       12.80        0.00     49.40 o
 -12   0  40      254.95      367.66     76.69 o
 -10   0  40     2478.87     2588.64    107.54 o
  -8   0  40      271.95      336.01     60.69 o
  -6   0  40       45.87        9.99     57.36 o
  -4   0  40      689.02      863.54     93.14 o
 -15   1  40      177.58      179.63     41.15 o
 -13   1  40       20.66       42.32     43.20 o
 -11   1  40      343.61      427.67     46.37 o
  -9   1  40     1340.03     1561.85     65.49 o
  -7   1  40      499.42      725.01     55.00 o
  -5   1  40       91.58      186.01     45.18 o
  -3   1  40      435.44      495.63     98.68 o
 -10   2  40        4.59       33.32     52.03 o
  -8   2  40        4.32       18.13     51.29 o
 
